# Supplementary material for: Optimization of transcription factor binding map accuracy utilizing knockout-mouse models
Source: Nucleic Acids Res. 2014 Nov 5;42(21):13051–60. doi: 10.1093/nar/gku1078 (PMC4245947; doi:10.1093/nar/gku1078)
Supplement: SUPPLEMENTARY DATA [file supp_gku1078_nar-02022-met-k-2014-File008.zip]

Archive with 4 entries (4 files):
- Krebs et al Supplementary Table 1.xls
- Krebs et al Supplementary Table 2.xls
- Krebs et al Supplementary Table 3.xls
- Supplementary Figures.pdf
