# Supplementary material for: Optimization of transcription factor binding map accuracy utilizing knockout-mouse models
Source: Nucleic Acids Res. 2014 Nov 5;42(21):13051–60. doi: 10.1093/nar/gku1078 (PMC4245947; doi:10.1093/nar/gku1078)
Supplement: SUPPLEMENTARY DATA [file supp_gku1078_nar-02022-met-k-2014-File008.zip › Krebs et al Supplementary Table 1.xls]

## Sheet: Peak counts
SRF peak counts:					GATA3 peak counts:					ATF3 Unstimulated peak counts:
	Standard	KOIN	Corrected relative to WT (%)			Standard	KOIN	Corrected relative to WT (%)			Standard	KOIN	Corrected relative to WT (%)
3'UTR	52	8	15.3846		3'UTR	95	20	21.0526		3'UTR	14	2	14.2857
5'UTR	36	6	16.6667		5'UTR	256	55	21.4844		5'UTR	4	2	50
Exon	76	14	18.4211		Exon	516	81	15.6977		Exon	11	2	18.1818
Intergenic	3034	536	17.6664		Intergenic	5220	1101	21.092		Intergenic	1763	287	16.2791
Intron	2188	496	22.6691		Intron	4878	1148	23.5342		Intron	883	252	28.5391
Non Coding	12	5	41.6667		Non Coding	59	14	23.7288		Non Coding	5	3	60
Promoter TSS	1532	340	22.1932		Promoter TSS	4058	895	22.0552		Promoter TSS	86	43	50
TTS	64	22	34.375		TTS	228	44	19.2982		TTS	13	4	30.7692
ATF3 HDL + CpG stimulated peak counts:					ATF3 HDL stimulated peak counts:					PU.1 peak counts:
	Standard	KOIN	Corrected relative to WT (%)			Standard	KOIN	Corrected relative to WT (%)			Standard	KOIN	Corrected relative to WT (%)
3'UTR	24	11	45.8333		3'UTR	32	17	53.125		3'UTR	511	546	106.849
5'UTR	4	1	25		5'UTR	5	4	80		5'UTR	120	139	115.833
Exon	18	12	66.6667		Exon	31	16	51.6129		Exon	758	817	107.784
Intergenic	2254	582	25.8208		Intergenic	3036	1600	52.7009		Intergenic	26689	28808	107.94
Intron	1286	501	38.958		Intron	1901	1195	62.8617		Intron	23547	25688	109.092
Non Coding	4	3	75		Non Coding	10	6	60		Non Coding	107	121	113.084
Promoter TSS	170	107	62.9412		Promoter TSS	267	183	68.5393		Promoter TSS	2096	2416	115.267
TTS	30	15	50		TTS	37	23	62.1622		TTS	615	671	109.106
