# Supplementary material for: Optimization of transcription factor binding map accuracy utilizing knockout-mouse models
Source: Nucleic Acids Res. 2014 Nov 5;42(21):13051–60. doi: 10.1093/nar/gku1078 (PMC4245947; doi:10.1093/nar/gku1078)
Supplement: SUPPLEMENTARY DATA [file supp_gku1078_nar-02022-met-k-2014-File008.zip › Krebs et al Supplementary Table 2.xls]

## Sheet: Standard Method Datasets
yes = corresponding "hyper-ChIPable" region was found in at least 2 out of 6 investigated ChIP-seq datasets
no = peak shows high normalized tag counts but does not meet "hyper-ChIPable" criteria
SRF DATASET:
PeakID	Chr	Start	End	Strand	Peak Score	Annotation	Detailed Annotation	Distance to TSS	Nearest PromoterID	Entrez ID	Nearest Unigene	Nearest Refseq	Nearest Ensembl	Gene Name	Gene Alias	Gene Description	Gene Type	WT-Normalized tag counts	KO-Normalized tag counts	Hyper-ChIPable
MACS_peak_3693	chr2	98506308	98507579	+	3100	Intergenic	GSAT_MM|Satellite|Satellite	1199112	NM_178725	241568	Mm.241682	NM_178725	ENSMUSG00000050587	Lrrc4c	6430556C10Rik|NGL-1|mKIAA1580	leucine rich repeat containing 4C	protein-coding	277598	279159	yes
MACS_peak_3690	chr2	98502301	98503234	+	2641.19	Intergenic	SYNREP_MM|Satellite|Satellite	1194936	NM_178725	241568	Mm.241682	NM_178725	ENSMUSG00000050587	Lrrc4c	6430556C10Rik|NGL-1|mKIAA1580	leucine rich repeat containing 4C	protein-coding	113453	120355	yes
MACS_peak_6458	chr9	35112711	35113263	+	3100	Intergenic	GSAT_MM|Satellite|Satellite	24297	NR_040715	71133	Mm.158577	NR_040715		4933422A05Rik	-	RIKEN cDNA 4933422A05 gene	miscRNA	49509.4	51260.4	yes
MACS_peak_1285	chr12	3109786	3110213	+	3100	Intergenic	GSAT_MM|Satellite|Satellite	-125792	NR_015551	74173	Mm.309774	NR_015551	ENSMUSG00000079179	1700012B15Rik	1810036A22Rik	RIKEN cDNA 1700012B15 gene	miscRNA	44193	44227.8	yes
MACS_peak_3692	chr2	98504947	98505672	+	73.54	Intergenic	SYNREP_MM|Satellite|Satellite	1197478	NM_178725	241568	Mm.241682	NM_178725	ENSMUSG00000050587	Lrrc4c	6430556C10Rik|NGL-1|mKIAA1580	leucine rich repeat containing 4C	protein-coding	10772.3	8985.49	yes
MACS_peak_3691	chr2	98503617	98504474	+	74.57	Intergenic	GSAT_MM|Satellite|Satellite	1196214	NM_178725	241568	Mm.241682	NM_178725	ENSMUSG00000050587	Lrrc4c	6430556C10Rik|NGL-1|mKIAA1580	leucine rich repeat containing 4C	protein-coding	7100.08	8300.2	yes
MACS_peak_5407	chr6	103598966	103599372	+	2623.8	intron (NM_007697, intron 4 of 26)	SYNREP_MM|Satellite|Satellite	138299	NM_007697	12661	Mm.251288	NM_007697	ENSMUSG00000030077	Chl1	A530023M13Rik|AI465420|CALL|LICAM2	cell adhesion molecule with homology to L1CAM	protein-coding	8572.96	7399.26	yes
MACS_peak_1800	chr13	77578082	77578404	+	1860.2	intron (NM_001145676, intron 19 of 19)	GSAT_MM|Satellite|Satellite	-269708	NM_001163420	68675	Mm.343005	NM_001163419	ENSMUSG00000064138	Fam172a	1110033M05Rik|2610318O14Rik|53-E6|9430037D06Rik|AF064782|pEN87	family with sequence similarity 172, member A	protein-coding	5145.1	5880.11	yes
MACS_peak_2946	chr17	39979866	39985824	+	288.28	non-coding (NR_046233, exon 1 of 1)	non-coding (NR_046233, exon 1 of 1)	2903	NR_046233	100861531		NR_046233		Rn45s	-	45S pre-ribosomal RNA	rRNA	1655.74	3517.52	yes
MACS_peak_6896	chrX	139917462	139917738	+	1238.99	Intergenic	SYNREP_MM|Satellite|Satellite	-35534	NM_001195048	18481	Mm.40035	NM_001195046	ENSMUSG00000031284	Pak3	PAK-3|Pak65alpha|Pak65beta|Stk4	p21 protein (Cdc42/Rac)-activated kinase 3	protein-coding	3735.4	3368.96	yes
MACS_peak_4286	chr4	3016603	3018611	+	714.91	Intergenic	GSAT_MM|Satellite|Satellite	-81623	NM_001167534	100312470	Mm.480297	NM_001167534		Vmn1r2	Gm11776|OTTMUSG00000004179	vomeronasal 1 receptor 2	protein-coding	1860.22	1924.09	yes
MACS_peak_1439	chr12	75904798	75905581	+	1643.02	Intergenic	GSAT_MM|Satellite|Satellite	373130	NM_172805	238271	Mm.44465	NM_172805	ENSMUSG00000034402	Kcnh5	Eag2	potassium voltage-gated channel, subfamily H (eag-related), member 5	protein-coding	1693.98	1612.6	yes
MACS_peak_29	chr1	24618224	24623089	+	578.65	Intergenic	Intergenic	-26380	NM_007733	12823	Mm.329196	NM_007733		Col19a1	-	collagen, type XIX, alpha 1	protein-coding	1948.32	1547.9	no
MACS_peak_1416	chr12	68160065	68161156	+	804.24	intron (NM_001193266, intron 1 of 16)	GSAT_MM|Satellite|Satellite	162926	NM_001193266	320772	Mm.227680	NM_001193266		Mdga2	6720489L24Rik|9330209L04Rik|Adp|Mamdc1	MAM domain containing glycosylphosphatidylinositol anchor 2	protein-coding	1110.48	1392.15	yes
MACS_peak_4424	chr4	64158679	64159179	+	578.15	Intergenic	SYNREP_MM|Satellite|Satellite	-450880	NM_011607	21923	Mm.454219	NM_011607	ENSMUSG00000028364	Tnc	AI528729|C130033P17Rik|Hxb|TN|TN-C|Ten|cytotactin|tenascin-C	tenascin C	protein-coding	1331.58	1257.97	yes
MACS_peak_4433	chr4	70039066	70039376	+	1342.84	intron (NM_145990, intron 4 of 36)	GSAT_MM|Satellite|Satellite	32180	NM_145990	214444	Mm.379344	NM_145990		Cdk5rap2	2900018K03Rik|an|mKIAA1633	CDK5 regulatory subunit associated protein 2	protein-coding	1256.77	1212.44	yes
MACS_peak_6442	chr9	24346254	24346693	+	706.08	Intergenic	SYNREP_MM|Satellite|Satellite	-38889	NM_172920	244745	Mm.38526	NM_172920	ENSMUSG00000043067	Dpy19l1	1100001I19Rik|6030402K12|AI225861|AW558481	dpy-19-like 1 (C. elegans)	protein-coding	1308.3	1150.14	yes
MACS_peak_6994	chrY	2896282	2901267	+	102.36	Intergenic	MMERGLN-int|LTR|ERV1	511516	NM_001270512	100041505		NM_001270512		Gm3376	Rbmy1b	predicted gene 3376	protein-coding	831.2	841.04	no
MACS_peak_6816	chrX	120113654	120119749	+	105.43	Intergenic	Intergenic	-100467	NM_028426	73061	Mm.292979	NM_028426		3110007F17Rik	-	RIKEN cDNA 3110007F17 gene	protein-coding	879.41	814.68	no
MACS_peak_2363	chr15	74915895	74917489	+	834.16	Intergenic	B1_Mm|SINE|Alu	25687	NM_001099217	100041546	Mm.482110	NM_001099217	ENSMUSG00000022584	Ly6c2	Ly-6C.2|Ly-6C2	lymphocyte antigen 6 complex, locus C2	protein-coding	636.7	704.46	yes
MACS_peak_6834	chrX	120775879	120780221	+	51.39	Intergenic	Intergenic	471469	NM_001100616	100038941	Mm.388852	NM_001100616	ENSMUSG00000072049	Vmn2r121	EG625699	vomeronasal 2, receptor 121	protein-coding	538.62	678.11	no
MACS_peak_838	chr11	3000780	3002537	+	112.93	Intergenic	GSAT_MM|Satellite|Satellite	-22366	NR_003517	236604	Mm.247625	NM_001004146		Pisd-ps1	-	phosphatidylserine decarboxylase, pseudogene 1	pseudo	546.93	594.24	yes
MACS_peak_2809	chr17	13743290	13746128	+	967.68	intron (NR_045436, intron 1 of 4)	(CTGTG)n|Simple_repeat|Simple_repeat	2251	NR_045436	72578	Mm.46549	NR_045436	ENSMUSG00000038347	2700054A10Rik	-	RIKEN cDNA 2700054A10 gene	miscRNA	974.16	522.36	no
MACS_peak_472	chr10	7229320	7235388	+	137.86	Intergenic	Intergenic	19006	NR_045946	619314	Mm.491048	NR_045946		B020014A21Rik	-	RIKEN cDNA B020014A21 gene	miscRNA	989.12	445.68	no
MACS_peak_5922	chr7	129276358	129276755	+	1224.65	promoter-TSS (NM_021608)	promoter-TSS (NM_021608)	1	NM_021608	59288	Mm.478285	NM_021608	ENSMUSG00000030868	Dctn5	4930427E12Rik|C78178	dynactin 5	protein-coding	605.11	347.44	no
GATA3 DATASET:
PeakID	Chr	Start	End	Strand	Peak Score	Annotation	Detailed Annotation	Distance to TSS	Nearest PromoterID	Entrez ID	Nearest Unigene	Nearest Refseq	Nearest Ensembl	Gene Name	Gene Alias	Gene Description	Gene Type	WT-Normalized tag counts	KO-Normalized tag counts	Hyper-ChIPable
MACS_peak_8380	chr2	98506310	98507577	+	3100	Intergenic	GSAT_MM|Satellite|Satellite	1199112	NM_178725	241568	Mm.241682	NM_178725	ENSMUSG00000050587	Lrrc4c	6430556C10Rik|NGL-1|mKIAA1580	leucine rich repeat containing 4C	protein-coding	66868.4	122185	yes
MACS_peak_8377	chr2	98502304	98503322	+	1898.01	Intergenic	SYNREP_MM|Satellite|Satellite	1194982	NM_178725	241568	Mm.241682	NM_178725	ENSMUSG00000050587	Lrrc4c	6430556C10Rik|NGL-1|mKIAA1580	leucine rich repeat containing 4C	protein-coding	32903.5	60105.4	yes
MACS_peak_14306	chr9	35112719	35113261	+	3100	Intergenic	GSAT_MM|Satellite|Satellite	24300	NR_040715	71133	Mm.158577	NR_040715		4933422A05Rik	-	RIKEN cDNA 4933422A05 gene	miscRNA	17576.2	37731.2	yes
MACS_peak_8379	chr2	98504955	98505465	+	497.94	Intergenic	SYNREP_MM|Satellite|Satellite	1197379	NM_178725	241568	Mm.241682	NM_178725	ENSMUSG00000050587	Lrrc4c	6430556C10Rik|NGL-1|mKIAA1580	leucine rich repeat containing 4C	protein-coding	15968.6	35834.2	yes
MACS_peak_6555	chr17	39979858	39985858	+	3100	non-coding (NR_046233, exon 1 of 1)	non-coding (NR_046233, exon 1 of 1)	2916	NR_046233	100861531		NR_046233		Rn45s	-	45S pre-ribosomal RNA	rRNA	42918.9	33806.2	yes
MACS_peak_3090	chr12	3109792	3110209	+	3123.38	Intergenic	GSAT_MM|Satellite|Satellite	-125791	NR_015551	74173	Mm.309774	NR_015551	ENSMUSG00000079179	1700012B15Rik	1810036A22Rik	RIKEN cDNA 1700012B15 gene	miscRNA	14915.9	30929.8	yes
MACS_peak_12141	chr6	103598959	103599370	+	2865.05	intron (NM_007697, intron 4 of 26)	SYNREP_MM|Satellite|Satellite	138294	NM_007697	12661	Mm.251288	NM_007697	ENSMUSG00000030077	Chl1	A530023M13Rik|AI465420|CALL|LICAM2	cell adhesion molecule with homology to L1CAM	protein-coding	9460.51	18911.9	yes
MACS_peak_15254	chrX	139917464	139917735	+	1433.18	Intergenic	SYNREP_MM|Satellite|Satellite	-35535	NM_001195048	18481	Mm.40035	NM_001195046	ENSMUSG00000031284	Pak3	PAK-3|Pak65alpha|Pak65beta|Stk4	p21 protein (Cdc42/Rac)-activated kinase 3	protein-coding	4205.63	9106.99	yes
MACS_peak_14258	chr9	24346178	24346825	+	861.61	Intergenic	SYNREP_MM|Satellite|Satellite	-38917	NM_172920	244745	Mm.38526	NM_172920	ENSMUSG00000043067	Dpy19l1	1100001I19Rik|6030402K12|AI225861|AW558481	dpy-19-like 1 (C. elegans)	protein-coding	2653.37	5517.4	yes
MACS_peak_8378	chr2	98503712	98504331	+	131.52	Intergenic	GSAT_MM|Satellite|Satellite	1196190	NM_178725	241568	Mm.241682	NM_178725	ENSMUSG00000050587	Lrrc4c	6430556C10Rik|NGL-1|mKIAA1580	leucine rich repeat containing 4C	protein-coding	2262.71	5108.71	yes
MACS_peak_10007	chr4	64158681	64159174	+	1097.97	Intergenic	SYNREP_MM|Satellite|Satellite	-450878	NM_011607	21923	Mm.454219	NM_011607	ENSMUSG00000028364	Tnc	AI528729|C130033P17Rik|Hxb|TN|TN-C|Ten|cytotactin|tenascin-C	tenascin C	protein-coding	1979.22	4237.34	yes
MACS_peak_12588	chr7	27564926	27565123	+	352.24	Intergenic	SYNREP_MM|Satellite|Satellite	22818	NM_007814	13090	Mm.14098	NM_007814	ENSMUSG00000066704	Cyp2b19	-	cytochrome P450, family 2, subfamily b, polypeptide 19	protein-coding	1714.75	3948.16	yes
MACS_peak_9739	chr4	3016411	3018487	+	930.54	Intergenic	GSAT_MM|Satellite|Satellite	-81781	NM_001167534	100312470	Mm.480297	NM_001167534		Vmn1r2	Gm11776|OTTMUSG00000004179	vomeronasal 1 receptor 2	protein-coding	2076.02	3755.38	yes
MACS_peak_3304	chr12	68160103	68161016	+	1251.67	intron (NM_001193266, intron 1 of 16)	GSAT_MM|Satellite|Satellite	162977	NM_001193266	320772	Mm.227680	NM_001193266		Mdga2	6720489L24Rik|9330209L04Rik|Adp|Mamdc1	MAM domain containing glycosylphosphatidylinositol anchor 2	protein-coding	1303.35	2803.04	yes
MACS_peak_4193	chr13	77577914	77578401	+	1173.45	intron (NM_001145676, intron 19 of 19)	intron (NM_001145676, intron 19 of 19)	-269794	NM_001163420	68675	Mm.343005	NM_001163419	ENSMUSG00000064138	Fam172a	1110033M05Rik|2610318O14Rik|53-E6|9430037D06Rik|AF064782|pEN87	family with sequence similarity 172, member A	protein-coding	1322.36	2251.69	yes
MACS_peak_10015	chr4	70038985	70039372	+	1218.11	intron (NM_145990, intron 4 of 36)	GSAT_MM|Satellite|Satellite	32223	NM_145990	214444	Mm.379344	NM_145990		Cdk5rap2	2900018K03Rik|an|mKIAA1633	CDK5 regulatory subunit associated protein 2	protein-coding	1709.56	2124.45	yes
MACS_peak_1836	chr11	3000304	3003060	+	394.52	Intergenic	GSAT_MM|Satellite|Satellite	-22342	NR_003517	236604	Mm.247625	NM_001004146		Pisd-ps1	-	phosphatidylserine decarboxylase, pseudogene 1	pseudo	1140.86	1970.23	yes
MACS_peak_6264	chr17	13743375	13746215	+	2788.59	intron (NR_045436, intron 1 of 4)	(CTGTG)n|Simple_repeat|Simple_repeat	2165	NR_045436	72578	Mm.46549	NR_045436	ENSMUSG00000038347	2700054A10Rik	-	RIKEN cDNA 2700054A10 gene	miscRNA	3038.84	1773.59	no
MACS_peak_11677	chr6	3150683	3151921	+	2759.96	Intergenic	SSU-rRNA_Hsa|rRNA|rRNA	-87217	NR_036696	667335	Mm.380219	NR_036696		Gm8579	EG667335	spermatogenesis associated glutamate (E)-rich protein 4a pseudogene	pseudo	1550.54	1461.28	no
MACS_peak_13474	chr8	24205710	24206365	+	818.95	intron (NR_102386, intron 11 of 44)	GSAT_MM|Satellite|Satellite	37306	NR_102385	11733	Mm.334444	NM_001110783	ENSMUSG00000031543	Ank1	Ank-1|nb|pale	ankyrin 1, erythroid	protein-coding	1068.26	1407.3	yes
MACS_peak_2901	chr11	108872875	108873498	+	3180.1	Intergenic	LSU-rRNA_Hsa|rRNA|rRNA	91523	NM_015732	12006	Mm.71710	NM_015732	ENSMUSG00000000142	Axin2	Axi1|Axil|Conductin	axin2	protein-coding	1891.07	1372.6	no
MACS_peak_5997	chr16	57391147	57391875	+	2321.77	intron (NM_001040397, intron 1 of 4)	LSU-rRNA_Hsa|rRNA|rRNA	38121	NM_001040397	78749	Mm.328360	NM_001040397	ENSMUSG00000043336	Filip1l	4631422O05Rik|Doc1	filamin A interacting protein 1-like	protein-coding	1069.99	1017.89	no
MACS_peak_4181	chr13	74665638	74668632	+	1353.05	Intergenic	(CACAG)n|Simple_repeat|Simple_repeat	-35737	NM_146231	235956	Mm.296909	NM_146231		Zfp825	-	zinc finger protein 825	protein-coding	1754.51	933.06	no
MACS_peak_5674	chr16	11143917	11144489	+	2745.02	intron (NR_027502, intron 19 of 22)	LSU-rRNA_Hsa|rRNA|rRNA	-9578	NM_029582	106200	Mm.291015	NM_029582	ENSMUSG00000022498	Txndc11	2810408E11Rik|AI427833|EFP1|Txdc11	thioredoxin domain containing 11	protein-coding	992.2	771.13	no
MACS_peak_1840	chr11	3031978	3038113	+	44.54	intron (NM_030207, intron 27 of 32)	intron (NM_030207, intron 27 of 32)	11015	NR_003518	66776	Mm.489357	NR_003518		Pisd-ps3	4933439C20Rik	phosphatidylserine decarboxylase, pseudogene 3	pseudo	1012.95	709.44	no
ATF3-Unstim. DATASET:
PeakID	Chr	Start	End	Strand	Peak Score	Annotation	Detailed Annotation	Distance to TSS	Nearest PromoterID	Entrez ID	Nearest Unigene	Nearest Refseq	Nearest Ensembl	Gene Name	Gene Alias	Gene Description	Gene Type	WT-Normalized tag counts	KO-Normalized tag counts	Hyper-ChIPable
MACS_peak_1444	chr2	98506010	98507814	+	2568.62	Intergenic	GSAT_MM|Satellite|Satellite	1199081	NM_178725	241568	Mm.241682	NM_178725	ENSMUSG00000050587	Lrrc4c	6430556C10Rik|NGL-1|mKIAA1580	leucine rich repeat containing 4C	protein-coding	336565	302218	yes
MACS_peak_1443	chr2	98501916	98503316	+	1469.48	Intergenic	GSAT_MM|Satellite|Satellite	1194785	NM_178725	241568	Mm.241682	NM_178725	ENSMUSG00000050587	Lrrc4c	6430556C10Rik|NGL-1|mKIAA1580	leucine rich repeat containing 4C	protein-coding	126514	117418	yes
MACS_peak_476	chr12	3109415	3110642	+	2115.34	Intergenic	GSAT_MM|Satellite|Satellite	-125763	NR_015551	74173	Mm.309774	NR_015551	ENSMUSG00000079179	1700012B15Rik	1810036A22Rik	RIKEN cDNA 1700012B15 gene	miscRNA	45819.6	41032.7	yes
MACS_peak_2470	chr9	35112258	35113723	+	2989.95	Intergenic	GSAT_MM|Satellite|Satellite	24300	NR_040715	71133	Mm.158577	NR_040715		4933422A05Rik	-	RIKEN cDNA 4933422A05 gene	miscRNA	40458.7	36430.1	yes
MACS_peak_2104	chr6	103598779	103599458	+	2438.59	intron (NM_007697, intron 4 of 26)	SYNREP_MM|Satellite|Satellite	138248	NM_007697	12661	Mm.251288	NM_007697	ENSMUSG00000030077	Chl1	A530023M13Rik|AI465420|CALL|LICAM2	cell adhesion molecule with homology to L1CAM	protein-coding	11809.9	12850.4	yes
MACS_peak_680	chr13	77577743	77578847	+	989.7	intron (NM_001145676, intron 19 of 19)	GSAT_MM|Satellite|Satellite	-269656	NM_001163420	68675	Mm.343005	NM_001163419	ENSMUSG00000064138	Fam172a	1110033M05Rik|2610318O14Rik|53-E6|9430037D06Rik|AF064782|pEN87	family with sequence similarity 172, member A	protein-coding	7931.9	7017.32	yes
MACS_peak_2730	chrX	139917106	139918191	+	725.54	Intergenic	SYNREP_MM|Satellite|Satellite	-35486	NM_001195048	18481	Mm.40035	NM_001195046	ENSMUSG00000031284	Pak3	PAK-3|Pak65alpha|Pak65beta|Stk4	p21 protein (Cdc42/Rac)-activated kinase 3	protein-coding	3018.52	3200.65	yes
MACS_peak_1128	chr17	39979446	39986288	+	1384.13	non-coding (NR_046233, exon 1 of 1)	non-coding (NR_046233, exon 1 of 1)	2925	NR_046233	100861531		NR_046233		Rn45s	-	45S pre-ribosomal RNA	rRNA	2940.97	2272.34	yes
MACS_peak_936	chr15	74915473	74918010	+	2745.37	Intergenic	B1_Mm|SINE|Alu	25638	NM_001099217	100041546	Mm.482110	NM_001099217	ENSMUSG00000022584	Ly6c2	Ly-6C.2|Ly-6C2	lymphocyte antigen 6 complex, locus C2	protein-coding	752.88	731.72	yes
MACS_peak_2638	chrX	120113333	120120031	+	161.89	Intergenic	Intergenic	-100486	NM_028426	73061	Mm.292979	NM_028426		3110007F17Rik	-	RIKEN cDNA 3110007F17 gene	protein-coding	705.76	731.59	no
MACS_peak_1095	chr17	13743062	13746557	+	1816.88	intron (NR_045436, intron 1 of 4)	(CTGTG)n|Simple_repeat|Simple_repeat	2151	NR_045436	72578	Mm.46549	NR_045436	ENSMUSG00000038347	2700054A10Rik	-	RIKEN cDNA 2700054A10 gene	miscRNA	697.68	687.23	no
MACS_peak_9	chr1	24618251	24623516	+	1085.1	Intergenic	Intergenic	-26607	NM_007733	12823	Mm.329196	NM_007733		Col19a1	-	collagen, type XIX, alpha 1	protein-coding	668.87	674.13	no
MACS_peak_2751	chrX	166526991	166527655	+	3100	Intergenic	(TTAGGG)n|Simple_repeat|Simple_repeat	-110474	NR_029457	654820	Mm.34441	NM_001039559	ENSMUSG00000072844	G530011O06Rik	-	RIKEN cDNA G530011O06 gene	miscRNA	1090.28	613.76	no
MACS_peak_1756	chr4	70038980	70039680	+	1185.19	intron (NM_145990, intron 4 of 36)	intron (NM_145990, intron 4 of 36)	32071	NM_145990	214444	Mm.379344	NM_145990		Cdk5rap2	2900018K03Rik|an|mKIAA1633	CDK5 regulatory subunit associated protein 2	protein-coding	723.26	603.3	yes
MACS_peak_2769	chrY	1787647	1793837	+	419.36	Intergenic	Intergenic	-64267	NM_001113395	100042840	Mm.472681	NM_001113395	ENSMUSG00000095573	Gm16501	ENSMUSG00000069034|H2al2y	predicted gene 16501	protein-coding	491.15	519.36	yes
MACS_peak_543	chr12	75904375	75905899	+	1191.79	Intergenic	GSAT_MM|Satellite|Satellite	373182	NM_172805	238271	Mm.44465	NM_172805	ENSMUSG00000034402	Kcnh5	Eag2	potassium voltage-gated channel, subfamily H (eag-related), member 5	protein-coding	581.09	505.2	yes
MACS_peak_1193	chr18	7319032	7324981	+	366.83	Intergenic	IAPEy-int|LTR|ERVK	-24107	NM_001081393	74934	Mm.107918	NM_001081393	ENSMUSG00000061802	Armc4	4930463I21Rik	armadillo repeat containing 4	protein-coding	380.48	441.78	no
MACS_peak_1856	chr5	15004158	15011578	+	61.61	Intergenic	Lx|LINE|L1	25139	NM_182957	66773	Mm.368256	NM_182957	ENSMUSG00000091897	Gm17019	-	predicted gene 17019	protein-coding	367.02	412.13	no
MACS_peak_204	chr10	7229229	7235458	+	250.52	Intergenic	Intergenic	18995	NR_045946	619314	Mm.491048	NR_045946		B020014A21Rik	-	RIKEN cDNA B020014A21 gene	miscRNA	483.34	403.79	no
MACS_peak_765	chr14	45289012	45294114	+	529.29	Intergenic	IAPEy-int|LTR|ERVK	53099	NM_001162954	666744	Mm.387002	NM_001162954	ENSMUSG00000091923	Gm8267	EG666744	predicted gene 8267	protein-coding	337.13	373.87	no
MACS_peak_1402	chr2	57481440	57482574	+	1639.92	Intergenic	(TTAGGG)n|Simple_repeat|Simple_repeat	-368559	NM_172855	241391	Mm.484118	NM_172855	ENSMUSG00000026828	Galnt5	4832424J23	UDP-N-acetyl-alpha-D-galactosamine:polypeptide N-acetylgalactosaminyltransferase 5	protein-coding	615.55	345.67	no
MACS_peak_2534	chr9	95325987	95326983	+	837.47	Intergenic	Intergenic	-18796	NM_018763	54371	Mm.212446	NM_018763	ENSMUSG00000033350	Chst2	AI428561|AW121776|C130041E03Rik|Chts2|GST-2|GlcNAc6ST|Gn6st	carbohydrate sulfotransferase 2	protein-coding	618.78	345.54	no
MACS_peak_1806	chr4	118219317	118221729	+	2023.17	Intergenic	G-rich|Low_complexity|Low_complexity	-4192	NM_172383	230678	Mm.23639	NM_172383	ENSMUSG00000050854	Tmem125	6330530A05Rik|AV223516	transmembrane protein 125	protein-coding	304.28	300	no
MACS_peak_823	chr14	86598529	86599396	+	1222.49	Intergenic	Intergenic	-46815	NR_040457	75155	Mm.399239	NR_040457		4930529K09Rik	4930507G21Rik	RIKEN cDNA 4930529K09 gene	miscRNA	441.33	249.16	no
MACS_peak_800	chr14	69779879	69780973	+	704.47	Intergenic	Intergenic	-9433	NM_010920	18092	Mm.390691	NM_010920	ENSMUSG00000044186	Nkx2-6	AV044928|Nkx-2.6|Nkx2.6|Tix|tinman	NK2 transcription factor related, locus 6 (Drosophila)	protein-coding	355.44	201.23	no
ATF3-HDL_CpG DATASET:
PeakID	Chr	Start	End	Strand	Peak Score	Annotation	Detailed Annotation	Distance to TSS	Nearest PromoterID	Entrez ID	Nearest Unigene	Nearest Refseq	Nearest Ensembl	Gene Name	Gene Alias	Gene Description	Gene Type	WT-Normalized tag counts	KO-Normalized tag counts	Hyper-ChIPable
MACS_peak_2005	chr2	98506039	98508032	+	2094.69	Intergenic	GSAT_MM|Satellite|Satellite	1199204	NM_178725	241568	Mm.241682	NM_178725	ENSMUSG00000050587	Lrrc4c	6430556C10Rik|NGL-1|mKIAA1580	leucine rich repeat containing 4C	protein-coding	346544	356977	yes
MACS_peak_2004	chr2	98501895	98505923	+	467.06	Intergenic	GSAT_MM|Satellite|Satellite	1196078	NM_178725	241568	Mm.241682	NM_178725	ENSMUSG00000050587	Lrrc4c	6430556C10Rik|NGL-1|mKIAA1580	leucine rich repeat containing 4C	protein-coding	143838	149993	yes
MACS_peak_678	chr12	3109316	3110637	+	2057.68	Intergenic	GSAT_MM|Satellite|Satellite	-125815	NR_015551	74173	Mm.309774	NR_015551	ENSMUSG00000079179	1700012B15Rik	1810036A22Rik	RIKEN cDNA 1700012B15 gene	miscRNA	48209.5	50550.9	yes
MACS_peak_3400	chr9	35112283	35113708	+	3135.46	Intergenic	GSAT_MM|Satellite|Satellite	24305	NR_040715	71133	Mm.158577	NR_040715		4933422A05Rik	-	RIKEN cDNA 4933422A05 gene	miscRNA	41603.8	42628.1	yes
MACS_peak_2905	chr6	103598529	103599741	+	1749.99	intron (NM_007697, intron 4 of 26)	SYNREP_MM|Satellite|Satellite	138265	NM_007697	12661	Mm.251288	NM_007697	ENSMUSG00000030077	Chl1	A530023M13Rik|AI465420|CALL|LICAM2	cell adhesion molecule with homology to L1CAM	protein-coding	11664.9	12430.8	yes
MACS_peak_969	chr13	77577611	77578490	+	1203.61	intron (NM_001145676, intron 19 of 19)	(GTTTG)n|Simple_repeat|Simple_repeat	-269901	NM_001163420	68675	Mm.343005	NM_001163419	ENSMUSG00000064138	Fam172a	1110033M05Rik|2610318O14Rik|53-E6|9430037D06Rik|AF064782|pEN87	family with sequence similarity 172, member A	protein-coding	8077.64	8182.79	yes
MACS_peak_3730	chrX	139917082	139918143	+	702.68	Intergenic	SYNREP_MM|Satellite|Satellite	-35522	NM_001195048	18481	Mm.40035	NM_001195046	ENSMUSG00000031284	Pak3	PAK-3|Pak65alpha|Pak65beta|Stk4	p21 protein (Cdc42/Rac)-activated kinase 3	protein-coding	2997.33	3086.23	yes
MACS_peak_1584	chr17	39979476	39986038	+	1730.23	non-coding (NR_046233, exon 1 of 1)	non-coding (NR_046233, exon 1 of 1)	2815	NR_046233	100861531		NR_046233		Rn45s	-	45S pre-ribosomal RNA	rRNA	2699.55	2270.31	yes
MACS_peak_3755	chrX	166526634	166527655	+	3164.77	Intergenic	Intergenic	-110295	NR_029457	654820	Mm.34441	NM_001039559	ENSMUSG00000072844	G530011O06Rik	-	RIKEN cDNA G530011O06 gene	miscRNA	873.71	860.34	no
MACS_peak_1291	chr15	74915655	74917856	+	3100	Intergenic	B1_Mm|SINE|Alu	25624	NM_001099217	100041546	Mm.482110	NM_001099217	ENSMUSG00000022584	Ly6c2	Ly-6C.2|Ly-6C2	lymphocyte antigen 6 complex, locus C2	protein-coding	776.07	810.24	yes
MACS_peak_17	chr1	24617986	24623473	+	1400.62	Intergenic	Intergenic	-26453	NM_007733	12823	Mm.329196	NM_007733		Col19a1	-	collagen, type XIX, alpha 1	protein-coding	871.08	800.55	no
MACS_peak_2433	chr4	70038672	70039814	+	833.99	intron (NM_145990, intron 4 of 36)	GSAT_MM|Satellite|Satellite	32158	NM_145990	214444	Mm.379344	NM_145990		Cdk5rap2	2900018K03Rik|an|mKIAA1633	CDK5 regulatory subunit associated protein 2	protein-coding	719.87	738.45	yes
MACS_peak_1540	chr17	13742713	13746413	+	1919.23	intron (NR_045436, intron 1 of 4)	(CTGTG)n|Simple_repeat|Simple_repeat	2397	NR_045436	72578	Mm.46549	NR_045436	ENSMUSG00000038347	2700054A10Rik	-	RIKEN cDNA 2700054A10 gene	miscRNA	688.33	634.04	no
MACS_peak_766	chr12	75904713	75905884	+	1532.52	Intergenic	GSAT_MM|Satellite|Satellite	373021	NM_172805	238271	Mm.44465	NM_172805	ENSMUSG00000034402	Kcnh5	Eag2	potassium voltage-gated channel, subfamily H (eag-related), member 5	protein-coding	583.62	579.94	yes
MACS_peak_262	chr10	7228875	7235730	+	532.91	Intergenic	Intergenic	18954	NR_045946	619314	Mm.491048	NR_045946		B020014A21Rik	-	RIKEN cDNA B020014A21 gene	miscRNA	566.64	566.47	no
MACS_peak_3775	chrY	1787832	1793802	+	515.04	Intergenic	Intergenic	-64192	NM_001113395	100042840	Mm.472681	NM_001113395	ENSMUSG00000095573	Gm16501	ENSMUSG00000069034|H2al2y	predicted gene 16501	protein-coding	499.32	524.37	no
MACS_peak_1951	chr2	57481365	57482635	+	1506.38	Intergenic	(TTAGGG)n|Simple_repeat|Simple_repeat	-368566	NM_172855	241391	Mm.484118	NM_172855	ENSMUSG00000026828	Galnt5	4832424J23	UDP-N-acetyl-alpha-D-galactosamine:polypeptide N-acetylgalactosaminyltransferase 5	protein-coding	470.61	498.06	no
MACS_peak_3495	chr9	95326024	95326973	+	899.19	Intergenic	Intergenic	-18809	NM_018763	54371	Mm.212446	NM_018763	ENSMUSG00000033350	Chst2	AI428561|AW121776|C130041E03Rik|Chts2|GST-2|GlcNAc6ST|Gn6st	carbohydrate sulfotransferase 2	protein-coding	471.42	495.53	no
MACS_peak_1661	chr18	3003759	3011561	+	66.45	Intergenic	GSAT_MM|Satellite|Satellite	115752	NM_001167539	100312476	Mm.480293	NM_001167539		Vmn1r238	-	vomeronasal 1 receptor, 238	protein-coding	471.02	490.9	no
MACS_peak_1669	chr18	7319323	7324985	+	480.95	Intergenic	IAPEy-int|LTR|ERVK	-24255	NM_001081393	74934	Mm.107918	NM_001081393	ENSMUSG00000061802	Armc4	4930463I21Rik	armadillo repeat containing 4	protein-coding	364.48	404.38	no
MACS_peak_2572	chr5	15004145	15011459	+	103.67	Intergenic	Lx|LINE|L1	25205	NM_182957	66773	Mm.368256	NM_182957	ENSMUSG00000091897	Gm17019	-	predicted gene 17019	protein-coding	372.57	382.91	no
MACS_peak_1068	chr14	45288574	45294710	+	331.96	Intergenic	IAPEy-int|LTR|ERVK	53020	NM_001162954	666744	Mm.387002	NM_001162954	ENSMUSG00000091923	Gm8267	EG666744	predicted gene 8267	protein-coding	326.28	358.91	no
MACS_peak_1143	chr14	86598294	86599482	+	981.95	Intergenic	(TTAGGG)n|Simple_repeat|Simple_repeat	-46889	NR_040457	75155	Mm.399239	NR_040457		4930529K09Rik	4930507G21Rik	RIKEN cDNA 4930529K09 gene	miscRNA	377.62	352.6	no
MACS_peak_3715	chrX	122841545	122849016	+	121.15	Intergenic	Lx4B|LINE|L1	505117	NM_177705	237029	Mm.60998	NM_177705	ENSMUSG00000058670	4932411N23Rik	-	RIKEN cDNA 4932411N23 gene	protein-coding	293.93	320.6	no
MACS_peak_1119	chr14	69779813	69780971	+	716.99	Intergenic	Intergenic	-9467	NM_010920	18092	Mm.390691	NM_010920	ENSMUSG00000044186	Nkx2-6	AV044928|Nkx-2.6|Nkx2.6|Tix|tinman	NK2 transcription factor related, locus 6 (Drosophila)	protein-coding	268.06	284.6	no
ATF3-HDL DATASET:
PeakID	Chr	Start	End	Strand	Peak Score	Annotation	Detailed Annotation	Distance to TSS	Nearest PromoterID	Entrez ID	Nearest Unigene	Nearest Refseq	Nearest Ensembl	Gene Name	Gene Alias	Gene Description	Gene Type	WT-Normalized tag counts	KO-Normalized tag counts	Hyper-ChIPable
MACS_peak_2863	chr2	98504874	98508002	+	1365.08	Intergenic	SYNREP_MM|Satellite|Satellite	1198607	NM_178725	241568	Mm.241682	NM_178725	ENSMUSG00000050587	Lrrc4c	6430556C10Rik|NGL-1|mKIAA1580	leucine rich repeat containing 4C	protein-coding	359992	370004	yes
MACS_peak_2862	chr2	98501970	98504802	+	740.26	Intergenic	L1_Mur2|LINE|L1	1195555	NM_178725	241568	Mm.241682	NM_178725	ENSMUSG00000050587	Lrrc4c	6430556C10Rik|NGL-1|mKIAA1580	leucine rich repeat containing 4C	protein-coding	141432	147476	yes
MACS_peak_1003	chr12	3109343	3110498	+	2188.38	Intergenic	GSAT_MM|Satellite|Satellite	-125871	NR_015551	74173	Mm.309774	NR_015551	ENSMUSG00000079179	1700012B15Rik	1810036A22Rik	RIKEN cDNA 1700012B15 gene	miscRNA	49209.7	52538.5	yes
MACS_peak_4893	chr9	35112360	35113728	+	3152.95	Intergenic	GSAT_MM|Satellite|Satellite	24354	NR_040715	71133	Mm.158577	NR_040715		4933422A05Rik	-	RIKEN cDNA 4933422A05 gene	miscRNA	42214.2	43701.6	yes
MACS_peak_4154	chr6	103598682	103599649	+	1960.82	intron (NM_007697, intron 4 of 26)	SYNREP_MM|Satellite|Satellite	138295	NM_007697	12661	Mm.251288	NM_007697	ENSMUSG00000030077	Chl1	A530023M13Rik|AI465420|CALL|LICAM2	cell adhesion molecule with homology to L1CAM	protein-coding	12034.4	12891.1	yes
MACS_peak_1396	chr13	77577789	77578577	+	1293.11	intron (NM_001145676, intron 19 of 19)	GSAT_MM|Satellite|Satellite	-269768	NM_001163420	68675	Mm.343005	NM_001163419	ENSMUSG00000064138	Fam172a	1110033M05Rik|2610318O14Rik|53-E6|9430037D06Rik|AF064782|pEN87	family with sequence similarity 172, member A	protein-coding	8221.12	8241.54	yes
MACS_peak_5259	chrX	139917014	139918094	+	703.33	Intergenic	SYNREP_MM|Satellite|Satellite	-35580	NM_001195048	18481	Mm.40035	NM_001195046	ENSMUSG00000031284	Pak3	PAK-3|Pak65alpha|Pak65beta|Stk4	p21 protein (Cdc42/Rac)-activated kinase 3	protein-coding	2937.75	2992.05	yes
MACS_peak_2218	chr17	39979661	39986081	+	1750.08	non-coding (NR_046233, exon 1 of 1)	non-coding (NR_046233, exon 1 of 1)	2929	NR_046233	100861531		NR_046233		Rn45s	-	45S pre-ribosomal RNA	rRNA	2780.89	2252.14	yes
MACS_peak_18	chr1	24618024	24623523	+	1119.39	Intergenic	Intergenic	-26497	NM_007733	12823	Mm.329196	NM_007733		Col19a1	-	collagen, type XIX, alpha 1	protein-coding	782.75	839.82	no
MACS_peak_5166	chrX	120112043	120119902	+	54.51	Intergenic	Intergenic	-101196	NM_028426	73061	Mm.292979	NM_028426		3110007F17Rik	-	RIKEN cDNA 3110007F17 gene	protein-coding	725.01	825.74	no
MACS_peak_1850	chr15	74915434	74917917	+	2662.42	Intergenic	B1_Mm|SINE|Alu	25704	NM_001099217	100041546	Mm.482110	NM_001099217	ENSMUSG00000022584	Ly6c2	Ly-6C.2|Ly-6C2	lymphocyte antigen 6 complex, locus C2	protein-coding	780.38	777	yes
MACS_peak_2163	chr17	13743081	13746586	+	1793.36	intron (NR_045436, intron 1 of 4)	(CTGTG)n|Simple_repeat|Simple_repeat	2127	NR_045436	72578	Mm.46549	NR_045436	ENSMUSG00000038347	2700054A10Rik	-	RIKEN cDNA 2700054A10 gene	miscRNA	747.95	774.58	no
MACS_peak_3459	chr4	70038977	70039806	+	1120.52	intron (NM_145990, intron 4 of 36)	intron (NM_145990, intron 4 of 36)	32010	NM_145990	214444	Mm.379344	NM_145990		Cdk5rap2	2900018K03Rik|an|mKIAA1633	CDK5 regulatory subunit associated protein 2	protein-coding	707.88	689.96	yes
MACS_peak_407	chr10	7229226	7235674	+	211.18	Intergenic	Intergenic	19102	NR_045946	619314	Mm.491048	NR_045946		B020014A21Rik	-	RIKEN cDNA B020014A21 gene	miscRNA	476.4	592.02	no
MACS_peak_1122	chr12	75904460	75905704	+	1335.62	Intergenic	GSAT_MM|Satellite|Satellite	373237	NM_172805	238271	Mm.44465	NM_172805	ENSMUSG00000034402	Kcnh5	Eag2	potassium voltage-gated channel, subfamily H (eag-related), member 5	protein-coding	546.53	555.39	yes
MACS_peak_5308	chrY	1787833	1793825	+	416.4	Intergenic	Intergenic	-64180	NM_001113395	100042840	Mm.472681	NM_001113395	ENSMUSG00000095573	Gm16501	ENSMUSG00000069034|H2al2y	predicted gene 16501	protein-coding	486.68	537.98	yes
MACS_peak_5289	chrX	166526634	166527655	+	3143.17	Intergenic	Intergenic	-110295	NR_029457	654820	Mm.34441	NM_001039559	ENSMUSG00000072844	G530011O06Rik	-	RIKEN cDNA G530011O06 gene	miscRNA	1359.86	451.4	no
MACS_peak_2351	chr18	7319290	7325017	+	413.52	Intergenic	IAPEy-int|LTR|ERVK	-24254	NM_001081393	74934	Mm.107918	NM_001081393	ENSMUSG00000061802	Armc4	4930463I21Rik	armadillo repeat containing 4	protein-coding	390.45	427.03	no
MACS_peak_2730	chr2	27350460	27358735	+	57.67	Intergenic	MURVY-int|LTR|ERV1	-16070	NM_080848	140858	Mm.28265	NM_080848	ENSMUSG00000026917	Wdr5	2410008O07Rik|AA408785|AA960360|Big|Big-3	WD repeat domain 5	protein-coding	376.48	411.28	no
MACS_peak_2783	chr2	57481423	57482542	+	1771.71	Intergenic	(TTAGGG)n|Simple_repeat|Simple_repeat	-368584	NM_172855	241391	Mm.484118	NM_172855	ENSMUSG00000026828	Galnt5	4832424J23	UDP-N-acetyl-alpha-D-galactosamine:polypeptide N-acetylgalactosaminyltransferase 5	protein-coding	773	223.28	no
MACS_peak_5013	chr9	95325958	95326973	+	850.92	Intergenic	Intergenic	-18776	NM_018763	54371	Mm.212446	NM_018763	ENSMUSG00000033350	Chst2	AI428561|AW121776|C130041E03Rik|Chts2|GST-2|GlcNAc6ST|Gn6st	carbohydrate sulfotransferase 2	protein-coding	784.86	206.47	no
MACS_peak_1639	chr14	86598336	86599249	+	1177.88	Intergenic	Intergenic	-46985	NR_040457	75155	Mm.399239	NR_040457		4930529K09Rik	4930507G21Rik	RIKEN cDNA 4930529K09 gene	miscRNA	562.08	192.85	no
MACS_peak_5318	chrY	2651685	2652860	+	556.61	Intergenic	(CCCTAA)n|Simple_repeat|Simple_repeat	265014	NM_001270512	100041505		NM_001270512		Gm3376	Rbmy1b	predicted gene 3376	protein-coding	389.93	146.68	no
MACS_peak_1603	chr14	69779525	69780888	+	632.79	Intergenic	Intergenic	-9653	NM_010920	18092	Mm.390691	NM_010920	ENSMUSG00000044186	Nkx2-6	AV044928|Nkx-2.6|Nkx2.6|Tix|tinman	NK2 transcription factor related, locus 6 (Drosophila)	protein-coding	442.13	145.17	no
MACS_peak_1482	chr13	116982554	116983734	+	463.78	Intergenic	(CCCTAA)n|Simple_repeat|Simple_repeat	116752	NM_021459	16392	Mm.42242	NM_021459	ENSMUSG00000042258	Isl1	-	ISL1 transcription factor, LIM/homeodomain	protein-coding	365.14	131.39	no
PU1 DATASET:
PeakID	Chr	Start	End	Strand	Peak Score	Annotation	Detailed Annotation	Distance to TSS	Nearest PromoterID	Entrez ID	Nearest Unigene	Nearest Refseq	Nearest Ensembl	Gene Name	Gene Alias	Gene Description	Gene Type	WT-Normalized tag counts	KO-Normalized tag counts	Hyper-ChIPable
MACS_peak_30195	chr2	98506294	98507591	+	3100	Intergenic	GSAT_MM|Satellite|Satellite	1199111	NM_178725	241568	Mm.241682	NM_178725	ENSMUSG00000050587	Lrrc4c	6430556C10Rik|NGL-1|mKIAA1580	leucine rich repeat containing 4C	protein-coding	84532	148228	yes
MACS_peak_30192	chr2	98502286	98503239	+	2313.87	Intergenic	SYNREP_MM|Satellite|Satellite	1194931	NM_178725	241568	Mm.241682	NM_178725	ENSMUSG00000050587	Lrrc4c	6430556C10Rik|NGL-1|mKIAA1580	leucine rich repeat containing 4C	protein-coding	42469.1	76027.8	yes
MACS_peak_50759	chr9	35112695	35113279	+	3100	Intergenic	GSAT_MM|Satellite|Satellite	24297	NR_040715	71133	Mm.158577	NR_040715		4933422A05Rik	-	RIKEN cDNA 4933422A05 gene	miscRNA	24225.5	41000	yes
MACS_peak_10397	chr12	3109768	3110226	+	3100	Intergenic	GSAT_MM|Satellite|Satellite	-125794	NR_015551	74173	Mm.309774	NR_015551	ENSMUSG00000079179	1700012B15Rik	1810036A22Rik	RIKEN cDNA 1700012B15 gene	miscRNA	16491.6	28213.1	yes
MACS_peak_30194	chr2	98504938	98505480	+	287.52	Intergenic	SYNREP_MM|Satellite|Satellite	1197378	NM_178725	241568	Mm.241682	NM_178725	ENSMUSG00000050587	Lrrc4c	6430556C10Rik|NGL-1|mKIAA1580	leucine rich repeat containing 4C	protein-coding	5657.42	14027.4	yes
MACS_peak_43620	chr6	103598939	103599388	+	3123.41	intron (NM_007697, intron 4 of 26)	SYNREP_MM|Satellite|Satellite	138293	NM_007697	12661	Mm.251288	NM_007697	ENSMUSG00000030077	Chl1	A530023M13Rik|AI465420|CALL|LICAM2	cell adhesion molecule with homology to L1CAM	protein-coding	3326.2	7934.28	yes
MACS_peak_35125	chr4	3016539	3018426	+	1946.21	Intergenic	GSAT_MM|Satellite|Satellite	-81748	NM_001167534	100312470	Mm.480297	NM_001167534		Vmn1r2	Gm11776|OTTMUSG00000004179	vomeronasal 1 receptor 2	protein-coding	4246.67	7762.9	yes
MACS_peak_7030	chr11	3000004	3005084	+	723.3	Intergenic	GSAT_MM|Satellite|Satellite	-21480	NR_003517	236604	Mm.247625	NM_001004146		Pisd-ps1	-	phosphatidylserine decarboxylase, pseudogene 1	pseudo	4205.81	7462.57	yes
MACS_peak_30193	chr2	98503489	98504351	+	166.7	Intergenic	GSAT_MM|Satellite|Satellite	1196089	NM_178725	241568	Mm.241682	NM_178725	ENSMUSG00000050587	Lrrc4c	6430556C10Rik|NGL-1|mKIAA1580	leucine rich repeat containing 4C	protein-coding	4371.64	6786.82	yes
MACS_peak_11326	chr12	68160069	68161017	+	1971.24	intron (NM_001193266, intron 1 of 16)	GSAT_MM|Satellite|Satellite	162993	NM_001193266	320772	Mm.227680	NM_001193266		Mdga2	6720489L24Rik|9330209L04Rik|Adp|Mamdc1	MAM domain containing glycosylphosphatidylinositol anchor 2	protein-coding	2417.74	4459.26	yes
MACS_peak_48167	chr8	24205841	24206583	+	1363.19	intron (NR_102386, intron 11 of 44)	GSAT_MM|Satellite|Satellite	37481	NR_102385	11733	Mm.334444	NM_001110783	ENSMUSG00000031543	Ank1	Ank-1|nb|pale	ankyrin 1, erythroid	protein-coding	2542.71	4384.18	yes
MACS_peak_36224	chr4	70039050	70039390	+	1780.4	intron (NM_145990, intron 4 of 36)	GSAT_MM|Satellite|Satellite	32181	NM_145990	214444	Mm.379344	NM_145990		Cdk5rap2	2900018K03Rik|an|mKIAA1633	CDK5 regulatory subunit associated protein 2	protein-coding	2227.88	4057.73	yes
MACS_peak_14760	chr13	77578066	77578419	+	2025.7	intron (NM_001145676, intron 19 of 19)	GSAT_MM|Satellite|Satellite	-269709	NM_001163420	68675	Mm.343005	NM_001163419	ENSMUSG00000064138	Fam172a	1110033M05Rik|2610318O14Rik|53-E6|9430037D06Rik|AF064782|pEN87	family with sequence similarity 172, member A	protein-coding	2167.8	3863.49	yes
MACS_peak_45466	chr7	38973855	38975276	+	1968	intron (NM_001085385, intron 2 of 3)	intron (NM_001085385, intron 2 of 3)	5759	NM_028166	72244	Mm.187554	NM_001085385		1600014C10Rik	AI428873	RIKEN cDNA 1600014C10 gene	protein-coding	2920.04	47.33	no
MACS_peak_52966	chr9	123832396	123834112	+	2058.28	Intergenic	Intergenic	-3606	NM_009878	12581	Mm.29020	NM_009878	ENSMUSG00000096472	Cdkn2d	INK4d|p19|p19INK4d	cyclin-dependent kinase inhibitor 2D (p19, inhibits CDK4)	protein-coding	1893.82	17.95	no
MACS_peak_24498	chr18	11416196	11416900	+	3100	Intergenic	MYSERV16_I-int|LTR|ERVK	364040	NM_010258	14465	Mm.329287	NM_010258	ENSMUSG00000005836	Gata6	AA410133|GATA-6	GATA binding protein 6	protein-coding	2369.67	6.53	no
MACS_peak_4003	chr10	5744196	5745534	+	3100	Intergenic	Intergenic	-10370	NM_007956	13982	Mm.489063	NM_007956	ENSMUSG00000019768	Esr1	AA420328|AU041214|ER-alpha|ER[a]|ERa|ERalpha|ESR|Estr|Estra|Nr3a1	estrogen receptor 1 (alpha)	protein-coding	2316.8	6.53	no
MACS_peak_4998	chr10	42720450	42721283	+	3228.29	Intergenic	Intergenic	140548	NM_172938	268297	Mm.98731	NM_172938	ENSMUSG00000044770	Scml4	9330161D17|mFLJ00197	sex comb on midleg-like 4 (Drosophila)	protein-coding	1881.8	6.53	no
MACS_peak_29349	chr2	60126450	60127951	+	1614.96	Intergenic	Intergenic	-4725	NM_025422	66205	Mm.227281	NM_025422	ENSMUSG00000060703	Cd302	1110055L24Rik|AI159627	CD302 antigen	protein-coding	2295.17	3.26	no
MACS_peak_33227	chr3	60272383	60273672	+	3216.93	Intergenic	Intergenic	-3725	NM_001253713	56758	Mm.255723	NM_001253708	ENSMUSG00000027763	Mbnl1	Mbnl|mKIAA0428	muscleblind-like 1 (Drosophila)	protein-coding	2268.74	3.26	no
MACS_peak_26530	chr19	16089450	16090630	+	2787.71	Intergenic	Intergenic	30475	NR_045355	100502653	Mm.149980	NR_045355	ENSMUSG00000097557	C130060C02Rik	-	RIKEN cDNA C130060C02 gene	miscRNA	2203.85	3.26	no
MACS_peak_36501	chr4	94772501	94773361	+	2786.84	Intergenic	Intergenic	-54018	NM_010591	16476	Mm.275071	NM_010591	ENSMUSG00000052684	Jun	AP-1|Junc|c-jun	Jun oncogene	protein-coding	2473.02	1.63	no
MACS_peak_32174	chr2	172226456	172227041	+	2971.93	intron (NM_001276423, intron 1 of 5)	intron (NM_001276423, intron 1 of 5)	7454	NM_001276423	320664	Mm.210195	NM_001033538	ENSMUSG00000074570	Cass4	F730031O20Rik	Cas scaffolding protein family member 4	protein-coding	2153.38	1.63	no
MACS_peak_3979	chr10	4846105	4846736	+	3118.56	intron (NM_153399, intron 2 of 31)	RMER10A|LTR|ERVL	50571	NM_153399	64009	Mm.331626	NM_001079686	ENSMUSG00000019769	Syne1	8B|A330049M09Rik|BE692247|C130039F11Rik|CPG2|Myne1|mKIAA1756	spectrin repeat containing, nuclear envelope 1	protein-coding	1754.42	1.63	no
MACS_peak_37237	chr4	118799717	118800290	+	2344.65	intron (NM_011400, intron 2 of 9)	intron (NM_011400, intron 2 of 9)	18653	NM_011400	20525	Mm.21002	NM_011400	ENSMUSG00000028645	Slc2a1	Glut-1|Glut1	solute carrier family 2 (facilitated glucose transporter), member 1	protein-coding	2304.78	0	no
