# Supplementary material for: Optimization of transcription factor binding map accuracy utilizing knockout-mouse models
Source: Nucleic Acids Res. 2014 Nov 5;42(21):13051–60. doi: 10.1093/nar/gku1078 (PMC4245947; doi:10.1093/nar/gku1078)
Supplement: SUPPLEMENTARY DATA [file supp_gku1078_nar-02022-met-k-2014-File008.zip › Krebs et al Supplementary Table 3.xls]

## Sheet: Corrected KOIN datasets
yes = corresponding "hyper-ChIPable" region was found in at least 2 out of 6 investigated ChIP-seq datasets
no = peak shows high normalized tag counts but does not meet "hyper-ChIPable" criteria
SRF DATASET:
PeakID	Chr	Start	End	Strand	Peak Score	Annotation	Detailed Annotation	Distance to TSS	Nearest PromoterID	Entrez ID	Nearest Unigene	Nearest Refseq	Nearest Ensembl	Gene Name	Gene Alias	Gene Description	Gene Type	WT-Normalized tag counts	KO-Normalized tag counts	Hyper-ChIPable
MACS_peak_101	chr10	7229320	7235388	+	157.35	Intergenic	Intergenic	19006	NR_045946	619314	Mm.491048	NR_045946		B020014A21Rik	-	RIKEN cDNA B020014A21 gene	miscRNA	989.12	445.68	no
MACS_peak_1240	chr7	132587986	132588444	+	73.32	promoter-TSS (NM_029842)	promoter-TSS (NM_029842)	81	NM_029842	77035	Mm.307239	NM_029842	ENSMUSG00000030752	Kdm8	3110005O21Rik|Jmjd5	lysine (K)-specific demethylase 8	protein-coding	442.2	210.86	no
MACS_peak_309	chr12	98299562	98300160	+	48.12	Intergenic	Intergenic	-1014429	NM_027076	69423	Mm.46121	NM_027076	ENSMUSG00000059695	1700019M22Rik	-	RIKEN cDNA 1700019M22 gene	protein-coding	327.49	146.16	no
MACS_peak_1194	chr7	71518697	71519170	+	67.92	promoter-TSS (NM_177893)	promoter-TSS (NM_177893)	48	NM_177893	330554	Mm.236510	NM_177893	ENSMUSG00000033458	Fan1	6030441H18Rik|Mtmr15	FANCD2/FANCI-associated nuclease 1	protein-coding	297.57	119.81	no
MACS_peak_405	chr13	114408675	114409055	+	68.83	promoter-TSS (NM_130796)	promoter-TSS (NM_130796)	-93	NM_130796	170625	Mm.33721	NM_130796	ENSMUSG00000042364	Snx18	Snag1	sorting nexin 18	protein-coding	289.26	105.43	no
MACS_peak_891	chr4	44085380	44085776	+	155.06	promoter-TSS (NM_001190414)	promoter-TSS (NM_001190414)	-33	NM_001190414	50798	Mm.256718	NM_001190414	ENSMUSG00000028479	Gne	2310066H07Rik|DMRV|GLCNE|IBM2|NM|Uae1	glucosamine (UDP-N-acetyl)-2-epimerase/N-acetylmannosamine kinase	protein-coding	304.22	93.45	no
MACS_peak_75	chr1	174353506	174354173	+	602.55	Intergenic	RLTR28B|LTR|ERVL	47177	NM_026234	67556	Mm.26612	NM_026234	ENSMUSG00000050229	Pigm	4933437L05Rik|AI644422|AV302080|C920011G20Rik	phosphatidylinositol glycan anchor biosynthesis, class M	protein-coding	498.72	40.73	no
MACS_peak_1365	chr9	57702098	57702410	+	433.81	Intergenic	Intergenic	-20213	NM_019689	56380	Mm.425588	NM_019689	ENSMUSG00000004661	Arid3b	Bdp|Dri2	AT rich interactive domain 3B (BRIGHT-like)	protein-coding	359.08	38.34	no
MACS_peak_1173	chr7	28275601	28276393	+	378.41	TTS (NM_018820)	TTS (NM_018820)	4025	NM_018820	55942	Mm.153684	NM_018820	ENSMUSG00000008384	Sertad1	1110032C13Rik|AV000455|AW456625|Sei-1|Sei1|TRIP-Br1	SERTA domain containing 1	protein-coding	415.6	35.94	no
MACS_peak_1109	chr6	87452687	87453347	+	358.81	intron (NM_001037727, intron 1 of 10)	intron (NM_001037727, intron 1 of 10)	-6723	NM_175476	232201	Mm.119564	NM_001037727	ENSMUSG00000030047	Arhgap25	A130039I20Rik	Rho GTPase activating protein 25	protein-coding	380.69	31.15	no
MACS_peak_1022	chr5	114322930	114323302	+	215.84	intron (NM_011779, intron 2 of 10)	intron (NM_011779, intron 2 of 10)	35599	NM_011779	23790	Mm.260158	NM_011779	ENSMUSG00000004530	Coro1c	AL022675|AW455561|AW548837	coronin, actin binding protein 1C	protein-coding	280.94	26.36	no
MACS_peak_128	chr10	66999944	67000782	+	665.96	promoter-TSS (NM_010118)	promoter-TSS (NM_010118)	-254	NM_010118	13654	Mm.290421	NM_010118	ENSMUSG00000037868	Egr2	Egr-2|Krox-20|Krox20|NGF1-B|Zfp-25|Zfp-6	early growth response 2	protein-coding	487.08	23.96	no
MACS_peak_500	chr15	78707380	78707678	+	328.46	promoter-TSS (NM_145929)	promoter-TSS (NM_145929)	-91	NM_145929	106039	Mm.251331	NM_145929	ENSMUSG00000033128	Gga1	4930406E12Rik|AU016030|AW209092	golgi associated, gamma adaptin ear containing, ARF binding protein 1	protein-coding	285.93	21.57	no
MACS_peak_714	chr19	53603150	53603730	+	406.81	promoter-TSS (NM_001085390)	promoter-TSS (NM_001085390)	-368	NM_001085390	240672	Mm.482424	NM_001085390		Dusp5	Gm337	dual specificity phosphatase 5	protein-coding	319.18	19.17	no
MACS_peak_807	chr2	166927309	166927626	+	335.37	3' UTR (NM_008420, exon 2 of 2)	3' UTR (NM_008420, exon 2 of 2)	36674	NR_028540	100217443		NR_028540		Snord12	MBII-99	small nucleolar RNA, C/D box 12	snoRNA	310.87	19.17	no
MACS_peak_243	chr11	103128727	103129298	+	789.03	promoter-TSS (NM_016896)	promoter-TSS (NM_016896)	-297	NM_016896	53859	Mm.158981	NM_016896	ENSMUSG00000020941	Map3k14	Nik|aly	mitogen-activated protein kinase kinase kinase 14	protein-coding	379.03	16.77	no
MACS_peak_1309	chr8	87187775	87188363	+	706.93	Intergenic	CpG	-1318	NM_010499	15936	Mm.399	NM_010499	ENSMUSG00000053560	Ier2	AI317238|Ch1|Pip92	immediate early response 2	protein-coding	420.59	14.38	no
MACS_peak_228	chr11	87562892	87563424	+	722.05	Intergenic	Intergenic	-7208	NR_029555	387160		NR_029555	ENSMUSG00000065420	Mir142	Mirn142|miR-142|mmu-mir-142	microRNA 142	miscRNA	462.15	9.58	no
MACS_peak_657	chr18	35020124	35020920	+	2308.61	promoter-TSS (NM_007913)	promoter-TSS (NM_007913)	-339	NM_007913	13653	Mm.181959	NM_007913		Egr1	A530045N19Rik|ETR103|Egr-1|Krox-1|Krox-24|Krox24|NGF1-A|NGFI-A|NGFIA|TIS8|Zenk|Zfp-6|Zif268|egr	early growth response 1	protein-coding	967.51	7.19	no
MACS_peak_677	chr19	5488929	5489342	+	735.3	promoter-TSS (NM_027877)	promoter-TSS (NM_027877)	-799	NM_027877	71711	Mm.27697	NM_027877	ENSMUSG00000024906	Mus81	1200008A18Rik|AI182501|AW045863	MUS81 endonuclease homolog (yeast)	protein-coding	428.9	7.19	no
MACS_peak_397	chr13	108680152	108680557	+	1425.24	promoter-TSS (NM_145456)	promoter-TSS (NM_145456)	-96	NM_145456	67263	Mm.490418	NM_145456	ENSMUSG00000032846	Zswim6	2900036G02Rik|mKIAA1577	zinc finger SWIM-type containing 6	protein-coding	694.88	4.79	no
MACS_peak_205	chr11	69475671	69475982	+	886.5	promoter-TSS (NR_035455)	promoter-TSS (NR_035455)	318	NM_011900	24070	Mm.89579	NM_011900	ENSMUSG00000018761	Mpdu1	LEC35|SL15|Supl15h	mannose-P-dolichol utilization defect 1	protein-coding	560.23	4.79	no
MACS_peak_1065	chr5	143668226	143668661	+	1114.82	promoter-TSS (NM_007393)	promoter-TSS (NM_007393)	-40	NM_007393	11461	Mm.391967	NM_007393	ENSMUSG00000029580	Actb	Actx|E430023M04Rik|beta-actin	actin, beta	protein-coding	606.77	2.4	no
MACS_peak_148	chr10	82416227	82416576	+	1016.83	Intergenic	RLTR28B|LTR|ERVL	-31841	NM_021439	58250	Mm.360747	NM_021439	ENSMUSG00000034612	Chst11	1110020P09Rik|C4ST|C4ST-1|C4ST1|C4s	carbohydrate sulfotransferase 11	protein-coding	505.37	2.4	no
MACS_peak_442	chr14	70474342	70474990	+	1098.23	Intergenic	CpG	-2586	NM_018781	13655	Mm.440893	NM_018781	ENSMUSG00000033730	Egr3	Pilot	early growth response 3	protein-coding	455.5	2.4	no
GATA3 DATASET:
PeakID	Chr	Start	End	Strand	Peak Score	Annotation	Detailed Annotation	Distance to TSS	Nearest PromoterID	Entrez ID	Nearest Unigene	Nearest Refseq	Nearest Ensembl	Gene Name	Gene Alias	Gene Description	Gene Type	WT-Normalized tag counts	KO-Normalized tag counts	Hyper-ChIPable
MACS_peak_3357	chrX	166428696	166447093	+	364.57	Intergenic	Intergenic	-21045	NR_029457	654820	Mm.34441	NM_001039559	ENSMUSG00000072844	G530011O06Rik	-	RIKEN cDNA G530011O06 gene	miscRNA	3680.15	751.85	no
MACS_peak_2980	chr8	19923797	19928035	+	99.59	Intergenic	Intergenic	32864	NM_001177408	100040599	Mm.445582	NM_001177408	ENSMUSG00000074449	Gm15319	OTTMUSG00000020118	predicted gene 15319	protein-coding	1146.05	551.35	no
MACS_peak_2268	chr4	118219430	118221424	+	219.54	Intergenic	G-rich|Low_complexity|Low_complexity	-4096	NM_172383	230678	Mm.23639	NM_172383	ENSMUSG00000050854	Tmem125	6330530A05Rik|AV223516	transmembrane protein 125	protein-coding	898.86	308.45	no
MACS_peak_2979	chr8	19759551	19760693	+	115.52	Intergenic	Intergenic	30546	NM_001039553	626415	Mm.425517	NM_001039553		4930467E23Rik	ENSMUSG00000074453|OTTMUSG00000018948|TSAP	RIKEN cDNA 4930467E23 gene	protein-coding	420.04	150.37	no
MACS_peak_3020	chr8	73197184	73198489	+	251.68	intron (NM_015816, intron 1 of 4)	intron (NM_015816, intron 1 of 4)	706	NM_015816	50783	Mm.248188	NM_015816	ENSMUSG00000031848	Lsm4	-	LSM4 homolog, U6 small nuclear RNA associated (S. cerevisiae)	protein-coding	760.57	111.81	no
MACS_peak_1202	chr15	78325204	78326099	+	726.78	promoter-TSS (NM_008368)	promoter-TSS (NM_008368)	-155	NM_008368	16185	Mm.35287	NM_008368	ENSMUSG00000068227	Il2rb	CD122|IL-15Rbeta|IL15Rbeta|Il-2/15Rbeta|Il-2Rbeta|p70	interleukin 2 receptor, beta chain	protein-coding	1427.81	107.96	no
MACS_peak_1504	chr17	52301548	52302322	+	361.02	Intergenic	Intergenic	279883	NR_045095	100504169	Mm.417731	NR_045095		Gm20098	-	predicted gene, 20098	miscRNA	672.42	80.97	no
MACS_peak_1054	chr14	54846768	54847715	+	445.65	Intergenic	Intergenic	26363	NM_001113358	13135	Mm.319038	NM_001113358	ENSMUSG00000022174	Dad1	AI323713	defender against cell death 1	protein-coding	632.66	69.4	no
MACS_peak_331	chr10	79896218	79897214	+	641.51	promoter-TSS (NM_011548)	promoter-TSS (NM_011548)	-318	NM_001164148	21423	Mm.3406	NM_001164147	ENSMUSG00000020167	Tcf3	A1|AA408400|ALF2|AW209082|E12|E12/E47|E2A|E47|ME2|Pan1|Pan2|Tcfe2a|VDIR|bHLHb21	transcription factor 3	protein-coding	755.39	65.55	no
MACS_peak_2663	chr6	87491785	87492493	+	353.09	Intergenic	Intergenic	-8910	NM_001037727	232201	Mm.119564	NM_001037727	ENSMUSG00000030047	Arhgap25	A130039I20Rik	Rho GTPase activating protein 25	protein-coding	459.8	65.55	no
MACS_peak_2095	chr3	96383783	96384614	+	810.04	intron (NM_027241, intron 5 of 7)	RSINE1|SINE|B4	-13474	NR_040409	100038464	Mm.475126	NR_040409	ENSMUSG00000074398	Gm15441	ENSMUSG00000074398|OTTMUSG00000021867	predicted gene 15441	miscRNA	1147.78	61.69	no
MACS_peak_409	chr10	127941389	127942251	+	351.69	Intergenic	Intergenic	-6079	NM_172259	216459	Mm.291688	NM_172259	ENSMUSG00000039824	Myl6b	5730437E04Rik|BC037527|MLC1SA	myosin, light polypeptide 6B	protein-coding	534.13	61.69	no
MACS_peak_922	chr13	51862703	51863753	+	326.66	intron (NM_013660, intron 1 of 15)	B4|SINE|B4	25785	NM_013660	20354	Mm.33903	NM_013660	ENSMUSG00000021451	Sema4d	CD100|Semacl2|Semaj|Semcl2|coll-4	sema domain, immunoglobulin domain (Ig), transmembrane domain (TM) and short cytoplasmic domain, (semaphorin) 4D	protein-coding	451.16	61.69	no
MACS_peak_158	chr1	145853688	145854069	+	304.65	Intergenic	Intergenic	-2599	NM_009061	19735	Mm.28262	NM_009061	ENSMUSG00000026360	Rgs2	GOS8	regulator of G-protein signaling 2	protein-coding	496.1	57.83	no
MACS_peak_3100	chr8	124806545	124809310	+	1193.15	intron (NM_009569, intron 1 of 9)	intron (NM_009569, intron 1 of 9)	1886	NM_009569	22761	Mm.390068	NM_009569	ENSMUSG00000049577	Zfpm1	FOG|Fog1	zinc finger protein, multitype 1	protein-coding	988.75	53.98	no
MACS_peak_1535	chr17	84515484	84516365	+	608.59	Intergenic	Intergenic	37924	NR_045458	74473	Mm.399575	NR_045458		4933433H22Rik	-	RIKEN cDNA 4933433H22 gene	miscRNA	831.45	53.98	no
MACS_peak_1896	chr2	119076201	119077172	+	726.91	Intergenic	Intergenic	13590	NM_016907	20732	Mm.104955	NM_016907	ENSMUSG00000027315	Spint1	HAI-1	serine protease inhibitor, Kunitz type 1	protein-coding	879.85	50.12	no
MACS_peak_611	chr11	87564334	87565840	+	417.64	Intergenic	Intergenic	-5279	NR_029555	387160		NR_029555	ENSMUSG00000065420	Mir142	Mirn142|miR-142|mmu-mir-142	microRNA 142	miscRNA	518.57	46.27	no
MACS_peak_927	chr13	52065360	52066084	+	582.92	Intergenic	Intergenic	123678	NM_011817	23882	Mm.281298	NM_011817	ENSMUSG00000021453	Gadd45g	AI327420|C86281|CR6|DDIT2|OIG37	growth arrest and DNA-damage-inducible 45 gamma	protein-coding	694.89	42.41	no
MACS_peak_3171	chr9	44345610	44346531	+	504.03	Intergenic	Intergenic	-11566	NM_007551	12145	Mm.6246	NM_007551	ENSMUSG00000047880	Cxcr5	Blr1|CXC-R5|CXCR-5|Gpcr6|MDR15	chemokine (C-X-C motif) receptor 5	protein-coding	508.2	38.56	no
MACS_peak_1378	chr16	92653923	92654682	+	412.34	intron (NM_001111021, intron 5 of 7)	intron (NM_001111021, intron 5 of 7)	43271	NM_009821	12394	Mm.470227	NM_001111021	ENSMUSG00000022952	Runx1	AI462102|AML1|Cbfa2|Pebp2a2|Pebpa2b	runt related transcription factor 1	protein-coding	395.84	34.7	no
MACS_peak_1509	chr17	57199450	57200278	+	845.92	promoter-TSS (NM_025877)	promoter-TSS (NM_025877)	-578	NM_025877	66972	Mm.23720	NM_025877	ENSMUSG00000046329	Slc25a23	2310067G05Rik	solute carrier family 25 (mitochondrial carrier; phosphate carrier), member 23	protein-coding	608.46	30.85	no
MACS_peak_381	chr10	117297752	117298570	+	431.5	Intergenic	Intergenic	-15131	NM_024457	215449	Mm.392484	NM_024457	ENSMUSG00000052681	Rap1b	2810443E11Rik	RAS related protein 1b	protein-coding	468.44	30.85	no
MACS_peak_2282	chr4	125780715	125781294	+	421.89	promoter-TSS (NM_028800)	promoter-TSS (NM_028800)	-197	NM_028800	74178	Mm.440269	NM_001145827	ENSMUSG00000042608	Stk40	2310004N11Rik|AI428792	serine/threonine kinase 40	protein-coding	397.57	30.85	no
MACS_peak_2404	chr5	53957288	53958643	+	662.72	intron (NM_001080928, intron 1 of 10)	intron (NM_001080928, intron 1 of 10)	10947	NM_001080928	19664	Mm.488709	NM_001080927	ENSMUSG00000039191	Rbpj	AI843960|CBF1|Igkjrb|Igkrsbp|RBP-J|RBP-J kappa|RBPjk|Rbpsuh	recombination signal binding protein for immunoglobulin kappa J region	protein-coding	414.86	26.99	no
ATF3-Unstim. DATASET:
PeakID	Chr	Start	End	Strand	Peak Score	Annotation	Detailed Annotation	Distance to TSS	Nearest PromoterID	Entrez ID	Nearest Unigene	Nearest Refseq	Nearest Ensembl	Gene Name	Gene Alias	Gene Description	Gene Type	WT-Normalized tag counts	KO-Normalized tag counts	Hyper-ChIPable
MACS_peak_13	chr1	73899721	73900704	+	43.6	intron (NR_045311, intron 6 of 8)	(TTAGGG)n|Simple_repeat|Simple_repeat	10828	NR_045311	109198	Mm.359721	NR_045311		6030407O03Rik	-	RIKEN cDNA 6030407O03 gene	miscRNA	239.11	115.84	no
MACS_peak_505	chr3	148715051	148716050	+	91.69	Intergenic	(TTAGGG)n|Simple_repeat|Simple_repeat	-97951	NM_001081298	99633	Mm.462301	NM_001081298	ENSMUSG00000028184	Lphn2	AI450192|Gm619|Lec1|Lphh1|mKIAA0786	latrophilin 2	protein-coding	156.72	78.11	no
MACS_peak_128	chr11	110283061	110284090	+	66.22	intron (NM_011943, intron 1 of 11)	(TTAGGG)n|Simple_repeat|Simple_repeat	23139	NM_011943	26399	Mm.14487	NM_011943	ENSMUSG00000020623	Map2k6	MEK6|MKK6|Prkmk6|SAPKK3	mitogen-activated protein kinase kinase 6	protein-coding	119.02	58.65	no
MACS_peak_618	chr6	67961555	67962502	+	90.88	Intergenic	RLTR13D6|LTR|ERVK	-446335	NR_003100	75070	Mm.463364	NR_003100		4930515G16Rik	-	myc induced nuclear antigen pseudogene	pseudo	88.05	42.63	no
MACS_peak_234	chr14	53769787	53770679	+	49.39	Intergenic	Intergenic	-515382	NM_001205242	100568452	Mm.486072	NM_001205242		A430107P09Rik	Va10	RIKEN cDNA A430107P09 gene	protein-coding	67.86	32.04	no
MACS_peak_397	chr19	40582471	40583721	+	45.34	intron (NM_009166, intron 1 of 23)	(TG)n|Simple_repeat|Simple_repeat	5130	NM_178362	20411	Mm.489013	NM_001034962		Sorbs1	2310065E01Rik|9530001P15Rik|CAP|SH3P12|Sh3d5|mKIAA1296	sorbin and SH3 domain containing 1	protein-coding	68.39	30.18	no
MACS_peak_286	chr15	63458255	63459037	+	46.34	Intergenic	Intergenic	-147483	NR_045279	432958	Mm.255105	NR_045279		Gm20740	-	predicted gene, 20740	miscRNA	58.43	27.93	no
MACS_peak_692	chr8	45783808	45784837	+	54.97	Intergenic	(TTGGGG)n|Simple_repeat|Simple_repeat	-251240	NM_001081286	14107	Mm.27365	NM_001081286	ENSMUSG00000070047	Fat1	2310038E12Rik|AU023433|Fath|mFat1	FAT tumor suppressor homolog 1 (Drosophila)	protein-coding	78.9	22.77	no
MACS_peak_263	chr14	103863080	103864444	+	41.15	Intergenic	(CAGC)n|Simple_repeat|Simple_repeat	-48796	NM_022886	64929	Mm.244003	NM_022886	ENSMUSG00000022123	Scel	9230114I02Rik	sciellin	protein-coding	43.35	19.06	no
MACS_peak_202	chr13	92813497	92814380	+	77.12	intron (NM_009027, intron 2 of 23)	(CTA)n|Simple_repeat|Simple_repeat	87511	NM_009027	19418	Mm.248630	NM_009027		Rasgrf2	6330417G04Rik|AW048350|Grf2|Ras-GRF2	RAS protein-specific guanine nucleotide-releasing factor 2	protein-coding	39.04	18.14	no
MACS_peak_100	chr11	51268657	51269787	+	53.15	intron (NM_153393, intron 2 of 28)	(CCCTAA)n|Simple_repeat|Simple_repeat	-129037	NM_028398	72947		NM_028398		Agxt2l2	2900006B13Rik	alanine-glyoxylate aminotransferase 2-like 2	protein-coding	31.5	15.36	no
MACS_peak_687	chr8	27811830	27812849	+	49.68	Intergenic	(GGGAGA)n|Simple_repeat|Simple_repeat	122556	NR_045904	72316	Mm.490534	NR_045904		2310008N11Rik	-	RIKEN cDNA 2310008N11 gene	miscRNA	31.5	15.36	no
MACS_peak_713	chr8	118859121	118860441	+	45.82	Intergenic	(CTCA)n|Simple_repeat|Simple_repeat	-169134	NM_029297	75465	Mm.23114	NM_029297	ENSMUSG00000034467	Dynlrb2	1700009A04Rik|DNLC2B|Dncl2b	dynein light chain roadblock-type 2	protein-coding	27.73	11.78	no
MACS_peak_561	chr5	5419066	5420785	+	66.06	Intergenic	Intergenic	-39674	NM_011074	18647	Mm.404502	NM_011074	ENSMUSG00000028926	Cdk14	Pftk1|mKIAA0834	cyclin-dependent kinase 14	protein-coding	28.54	11.65	no
MACS_peak_559	chr4	154320739	154321692	+	80.51	Intergenic	(CA)n|Simple_repeat|Simple_repeat	-13817	NM_010419	15208	Mm.137268	NM_010419	ENSMUSG00000048001	Hes5	bHLHb38	hairy and enhancer of split 5 (Drosophila)	protein-coding	23.7	10.59	no
MACS_peak_476	chr3	40071551	40072587	+	66.89	Intergenic	(TC)n|Simple_repeat|Simple_repeat	349765	NR_040445	100040882	Mm.272869	NR_040445	ENSMUSG00000037884	1700017G19Rik	-	RIKEN cDNA 1700017G19 gene	miscRNA	25.58	9.93	no
MACS_peak_742	chr9	58472039	58472872	+	67.61	intron (NM_009145, intron 2 of 7)	intron (NM_009145, intron 2 of 7)	42408	NM_009145	20320	Mm.15125	NM_009145	ENSMUSG00000032336	Nptn	AW554172|Sdfr1	neuroplastin	protein-coding	21.81	9.4	no
MACS_peak_579	chr5	99186010	99186988	+	70.42	intron (NM_001024614, intron 4 of 5)	(CA)n|Simple_repeat|Simple_repeat	-96959	NM_173404	110075	Mm.209571	NM_173404	ENSMUSG00000029335	Bmp3	9130206H07|9530029I04Rik	bone morphogenetic protein 3	protein-coding	21.54	9	no
MACS_peak_464	chr2	181162525	181163582	+	62.7	intron (NM_028125, intron 1 of 2)	(CA)n|Simple_repeat|Simple_repeat	-3960	NM_027656	72147	Mm.486504	NM_027656	ENSMUSG00000027583	Zbtb46	2610019F01Rik|4933406L05Rik|BZEL|Btbd4	zinc finger and BTB domain containing 46	protein-coding	20.2	8.34	no
MACS_peak_20	chr1	90483730	90484759	+	81.64	Intergenic	Intergenic	36152	NR_037971	100503197	Mm.99352	NR_037971		Gm19589	-	predicted gene, 19589	miscRNA	21.81	7.28	no
MACS_peak_328	chr16	97124826	97125424	+	53.16	intron (NM_031174, intron 3 of 32)	(TTTC)n|Simple_repeat|Simple_repeat	267217	NM_031174	13508	Mm.328737	NM_031174	ENSMUSG00000050272	Dscam	4932410A21Rik	Down syndrome cell adhesion molecule	protein-coding	21	7.15	no
MACS_peak_228	chr14	32482145	32483626	+	50.05	Intergenic	Intergenic	28642	NM_025295	26363	Mm.282679	NM_025295	ENSMUSG00000021900	Btd	-	biotinidase	protein-coding	20.46	6.75	no
MACS_peak_225	chr14	31405980	31407010	+	85.99	Intergenic	Intergenic	21160	NR_037237	100526475		NR_037237		Mir3076	mmu-mir-3076	microRNA 3076	miscRNA	20.2	6.75	no
MACS_peak_582	chr5	106175296	106176026	+	42.26	intron (NM_001122768, intron 2 of 2)	intron (NM_001122768, intron 2 of 2)	45832	NM_178701	231549	Mm.23837	NM_001122768	ENSMUSG00000046079	Lrrc8d	2810473G09Rik|4930525N13Rik|A930019F03|Lrrc5	leucine rich repeat containing 8D	protein-coding	23.7	6.09	no
MACS_peak_640	chr6	145611797	145612338	+	58.37	Intergenic	(CAGA)n|Simple_repeat|Simple_repeat	47584	NM_009449	22147	Mm.270295	NM_009449	ENSMUSG00000067338	Tuba3b	M[a]7|Tuba7	tubulin, alpha 3B	protein-coding	22.89	6.09	no
ATF3-HDL_CpG DATASET:
PeakID	Chr	Start	End	Strand	Peak Score	Annotation	Detailed Annotation	Distance to TSS	Nearest PromoterID	Entrez ID	Nearest Unigene	Nearest Refseq	Nearest Ensembl	Gene Name	Gene Alias	Gene Description	Gene Type	WT-Normalized tag counts	KO-Normalized tag counts	Hyper-ChIPable
MACS_peak_232	chr11	68853587	68855401	+	106.32	Intergenic	tRNA-Asp-GAY|tRNA|tRNA	-4651	NM_011496	20877	Mm.3488	NM_011496	ENSMUSG00000020897	Aurkb	AIM-1|AIRK2|AL022959|Aik2|Aim1|Ark2|AurB|IPL1|STK-1|Stk12|Stk5	aurora kinase B	protein-coding	39.62	16	no
MACS_peak_1349	chr9	47541532	47542818	+	112.25	intron (NM_001025600, intron 1 of 8)	intron (NM_001025600, intron 1 of 8)	84116	NR_046048	100038460	Mm.447649	NR_046048		Gm10677	ENSMUSG00000074363	predicted gene 10677	miscRNA	25.07	11.16	no
MACS_peak_243	chr11	76400711	76402115	+	100.49	Intergenic	Intergenic	-10184	NM_198894	109934	Mm.258939	NM_198018	ENSMUSG00000017631	Abr	6330400K15Rik|AU042359	active BCR-related gene	protein-coding	26.28	10.95	no
MACS_peak_671	chr18	3117213	3118934	+	43.49	Intergenic	Intergenic	5339	NM_001167539	100312476	Mm.480293	NM_001167539		Vmn1r238	-	vomeronasal 1 receptor, 238	protein-coding	22.03	10.95	no
MACS_peak_586	chr16	92573194	92574334	+	57.88	Intergenic	MLT1C|LTR|MaLR	75372	NM_172469	209195	Mm.44747	NM_172469	ENSMUSG00000022949	Clic6	5730466J16Rik|AL022908|AW045520|CLIC1L	chloride intracellular channel 6	protein-coding	24.26	10.31	no
MACS_peak_545	chr16	25052281	25053726	+	49.02	Intergenic	Intergenic	-6722	NR_040374	319487	Mm.137341	NR_040374	ENSMUSG00000096960	A230028O05Rik	-	RIKEN cDNA A230028O05 gene	miscRNA	24.06	9.89	no
MACS_peak_1075	chr5	95958677	95960453	+	86.5	Intergenic	Intergenic	19804	NM_001167793	100041354	Mm.464276	NM_001122678	ENSMUSG00000079423	Gm3286	-	predicted gene 3286	protein-coding	21.83	9.68	no
MACS_peak_653	chr17	74290869	74292377	+	97.99	intron (NM_011723, intron 2 of 35)	intron (NM_011723, intron 2 of 35)	7899	NM_011723	22436	Mm.11223	NM_011723	ENSMUSG00000024066	Xdh	XO|Xor|Xox-1|Xox1	xanthine dehydrogenase	protein-coding	25.67	9.26	no
MACS_peak_1014	chr4	132148639	132149535	+	100.53	Intergenic	Intergenic	29105	NM_001081211	19204	Mm.89389	NM_001081211		Ptafr	PAFR	platelet-activating factor receptor	protein-coding	20.42	8.84	no
MACS_peak_1279	chr8	45783847	45784689	+	294.76	Intergenic	Intergenic	-251294	NM_001081286	14107	Mm.27365	NM_001081286	ENSMUSG00000070047	Fat1	2310038E12Rik|AU023433|Fath|mFat1	FAT tumor suppressor homolog 1 (Drosophila)	protein-coding	123.92	8.63	no
MACS_peak_753	chr19	61302152	61303601	+	49.57	intron (NM_009970, intron 3 of 11)	CpG-7700	1445	NM_009970	12982	Mm.287228	NM_009970	ENSMUSG00000059326	Csf2ra	CD116|Csfgmra|GM-CSF-Ra|GM-CSFR	colony stimulating factor 2 receptor, alpha, low-affinity (granulocyte-macrophage)	protein-coding	21.02	8.63	no
MACS_peak_892	chr3	60272403	60273701	+	74.69	Intergenic	Intergenic	-3700	NM_001253713	56758	Mm.255723	NM_001253708	ENSMUSG00000027763	Mbnl1	Mbnl|mKIAA0428	muscleblind-like 1 (Drosophila)	protein-coding	20.22	8.42	no
MACS_peak_683	chr18	36868107	36869208	+	94.13	Intergenic	MER44D|DNA|MER2_type	-13078	NM_172831	240216	Mm.252323	NM_172831	ENSMUSG00000044719	E230025N22Rik	EG240216	Riken cDNA E230025N22 gene	protein-coding	24.86	8.21	no
MACS_peak_1367	chr9	65389386	65390695	+	117.12	Intergenic	Intergenic	37854	NM_153119	102595	Mm.247303	NM_153119	ENSMUSG00000050721	Plekho2	AI840980|Plekhq1	pleckstrin homology domain containing, family O member 2	protein-coding	23.85	8.21	no
MACS_peak_447	chr14	66842166	66843158	+	68.48	intron (NM_001162365, intron 1 of 30)	intron (NM_001162365, intron 1 of 30)	-10273	NM_001162366	19229	Mm.21613	NM_001162365	ENSMUSG00000059456	Ptk2b	CADTK|CAKB|CAKbeta|E430023O05Rik|FADK2|FAK2|PYK2|Raftk	PTK2 protein tyrosine kinase 2 beta	protein-coding	21.43	8.21	no
MACS_peak_716	chr19	10915787	10917129	+	87.42	promoter-TSS (NM_023044)	promoter-TSS (NM_023044)	-576	NM_023044	65221	Mm.27387	NM_023044	ENSMUSG00000024737	Slc15a3	Ci1|cI-1	solute carrier family 15, member 3	protein-coding	19.81	7.79	no
MACS_peak_1414	chrX	166415751	166418183	+	407.37	promoter-TSS (NR_029457)	promoter-TSS (NR_029457)	-118	NR_029457	654820	Mm.34441	NM_001039559	ENSMUSG00000072844	G530011O06Rik	-	RIKEN cDNA G530011O06 gene	miscRNA	56	7.37	no
MACS_peak_1083	chr5	120966477	120968112	+	63.05	intron (NM_001177594, intron 2 of 14)	ID_B1|SINE|B4	6093	NM_133221	170756	Mm.291070	NM_001177594	ENSMUSG00000032754	Slc24a6	AF261233|NCKX6|NCLX	solute carrier family 24 (sodium/potassium/calcium exchanger), member 6	protein-coding	23.25	7.37	no
MACS_peak_22	chr1	64420229	64421820	+	103.39	Intergenic	Intergenic	-158354	NM_133828	12912	Mm.422634	NM_001037726	ENSMUSG00000025958	Creb1	2310001E10Rik|3526402H21Rik|AV083133|Creb|Creb-1	cAMP responsive element binding protein 1	protein-coding	21.23	7.37	no
MACS_peak_1329	chr8	129356049	129357324	+	133.37	Intergenic	Intergenic	113135	NM_024214	67952	Mm.489811	NM_024214	ENSMUSG00000093904	Tomm20	1810060K07Rik|BB284719|Gm19268|MAS20|MOM19|TOM20|mKIAA0016	translocase of outer mitochondrial membrane 20 homolog (yeast)	protein-coding	23.85	7.16	no
MACS_peak_975	chr4	53365867	53366963	+	77.98	Intergenic	Intergenic	-83311	NR_033139	381524	Mm.23351	NM_001033454		AI427809	Gm1659	expressed sequence AI427809	miscRNA	22.24	7.16	no
MACS_peak_1042	chr5	17385327	17386409	+	120.98	intron (NM_001159558, intron 1 of 15)	intron (NM_001159558, intron 1 of 15)	8909	NM_001159558	12491	Mm.406799	NM_001159555	ENSMUSG00000002944	Cd36	FAT|GPIV|Scarb3	CD36 antigen	protein-coding	23.05	6.32	no
MACS_peak_438	chr14	62167032	62168059	+	121.13	intron (NM_025697, intron 2 of 4)	intron (NM_025697, intron 2 of 4)	8178	NM_025697	66674	Mm.282706	NM_025697	ENSMUSG00000021930	Spryd7	6330409N04Rik|Clld6	SPRY domain containing 7	protein-coding	21.83	6.1	no
MACS_peak_21	chr1	64347329	64348510	+	152.11	Intergenic	Intergenic	-179956	NM_033563	93691	Mm.458200	NM_033563	ENSMUSG00000025959	Klf7	9830124P08Rik	Kruppel-like factor 7 (ubiquitous)	protein-coding	23.85	5.68	no
MACS_peak_399	chr13	83214405	83215430	+	70.65	Intergenic	Tigger12A|DNA|MER2_type	-428116	NM_001170537	17260	Mm.487610	NM_001170537	ENSMUSG00000005583	Mef2c	5430401D19Rik|9930028G15Rik|AV011172|Mef2	myocyte enhancer factor 2C	protein-coding	22.84	5.68	no
ATF3-HDL DATASET:
PeakID	Chr	Start	End	Strand	Peak Score	Annotation	Detailed Annotation	Distance to TSS	Nearest PromoterID	Entrez ID	Nearest Unigene	Nearest Refseq	Nearest Ensembl	Gene Name	Gene Alias	Gene Description	Gene Type	WT-Normalized tag counts	KO-Normalized tag counts	Hyper-ChIPable
MACS_peak_3343	chrX	166526634	166527655	+	380.73	Intergenic	Intergenic	-110295	NR_029457	654820	Mm.34441	NM_001039559	ENSMUSG00000072844	G530011O06Rik	-	RIKEN cDNA G530011O06 gene	miscRNA	1359.86	451.4	no
MACS_peak_1795	chr2	57481423	57482542	+	195.09	Intergenic	(TTAGGG)n|Simple_repeat|Simple_repeat	-368584	NM_172855	241391	Mm.484118	NM_172855	ENSMUSG00000026828	Galnt5	4832424J23	UDP-N-acetyl-alpha-D-galactosamine:polypeptide N-acetylgalactosaminyltransferase 5	protein-coding	773	223.28	no
MACS_peak_3242	chr9	95325958	95326973	+	126.45	Intergenic	Intergenic	-18776	NM_018763	54371	Mm.212446	NM_018763	ENSMUSG00000033350	Chst2	AI428561|AW121776|C130041E03Rik|Chts2|GST-2|GlcNAc6ST|Gn6st	carbohydrate sulfotransferase 2	protein-coding	784.86	206.47	no
MACS_peak_1044	chr14	86598336	86599249	+	134.45	Intergenic	Intergenic	-46985	NR_040457	75155	Mm.399239	NR_040457		4930529K09Rik	4930507G21Rik	RIKEN cDNA 4930529K09 gene	miscRNA	562.08	192.85	no
MACS_peak_3346	chrY	2651685	2652860	+	50.75	Intergenic	(CCCTAA)n|Simple_repeat|Simple_repeat	265014	NM_001270512	100041505		NM_001270512		Gm3376	Rbmy1b	predicted gene 3376	protein-coding	389.93	146.68	no
MACS_peak_944	chr13	116982554	116983734	+	44.19	Intergenic	(CCCTAA)n|Simple_repeat|Simple_repeat	116752	NM_021459	16392	Mm.42242	NM_021459	ENSMUSG00000042258	Isl1	-	ISL1 transcription factor, LIM/homeodomain	protein-coding	365.14	131.39	no
MACS_peak_1355	chr16	93788925	93789792	+	119.54	intron (NM_027293, intron 26 of 36)	intron (NM_027293, intron 26 of 36)	-43008	NM_001045529	338467	Mm.287329	NM_001045529	ENSMUSG00000039456	Morc3	1110051N18Rik|AI452146|BF318192|D16Jhu32e|NXP2|Zcwcc3	microrchidia 3	protein-coding	380.43	124.88	no
MACS_peak_3267	chr9	115259418	115260449	+	127.47	Intergenic	RMER21B|LTR|ERV1	14654	NR_040730	73856	Mm.399156	NR_040730		4930428G15Rik	-	RIKEN cDNA 4930428G15 gene	miscRNA	374.63	117.77	no
MACS_peak_237	chr1	195053475	195054635	+	52.31	intron (NM_001044751, intron 4 of 5)	(TTAGGG)n|Simple_repeat|Simple_repeat	14499	NM_001044751	15483	Mm.28328	NM_001044751	ENSMUSG00000016194	Hsd11b1	-	hydroxysteroid 11-beta dehydrogenase 1	protein-coding	339.04	116.41	no
MACS_peak_1106	chr15	21586086	21586501	+	65.51	Intergenic	(TTAGGG)n|Simple_repeat|Simple_repeat	545086	NM_001008420	215654	Mm.300909	NM_001008420	ENSMUSG00000040452	Cdh12	Cdhb	cadherin 12	protein-coding	448.72	112.02	no
MACS_peak_2554	chr6	4873323	4874579	+	167.6	intron (NM_181595, intron 2 of 15)	(CCCTAA)n|Simple_repeat|Simple_repeat	20631	NM_181595	243725	Mm.332901	NM_181595	ENSMUSG00000032827	Ppp1r9a	2810430P21Rik|4930518N04Rik|5330407E15|A230094E16Rik|BB181831|NRB|mKIAA1222|neurabin-I	protein phosphatase 1, regulatory (inhibitor) subunit 9A	protein-coding	444.24	107.02	no
MACS_peak_234	chr1	194277550	194278235	+	65.54	intron (NM_001038607, intron 10 of 10)	intron (NM_001038607, intron 10 of 10)	263138	NM_010600	16510	Mm.4489	NM_001038607	ENSMUSG00000058248	Kcnh1	Kv10.1|M-eag	potassium voltage-gated channel, subfamily H (eag-related), member 1	protein-coding	324.28	105.51	no
MACS_peak_1050	chr14	91310470	91311521	+	72.16	Intergenic	(CCCTAA)n|Simple_repeat|Simple_repeat	784297	NR_045712	74967	Mm.390704	NR_045712		4930474H20Rik	-	RIKEN cDNA 4930474H20 gene	miscRNA	308.2	103.39	no
MACS_peak_1561	chr18	48169679	48170402	+	85.44	intron (NR_045404, intron 2 of 3)	intron (NR_045404, intron 2 of 3)	-34949	NM_001025388	433182	Mm.372357	NM_001025388	ENSMUSG00000059040	Gm5506	EG433182|Eno1	predicted gene 5506	protein-coding	317.16	102.78	no
MACS_peak_866	chr13	53364778	53365702	+	72.76	intron (NM_013846, intron 1 of 8)	(CCCTAA)n|Simple_repeat|Simple_repeat	16238	NM_013846	26564	Mm.342774	NM_013846	ENSMUSG00000021464	Ror2	Ntrkr2|mRor2	receptor tyrosine kinase-like orphan receptor 2	protein-coding	305.03	100.06	no
MACS_peak_3032	chr8	86280242	86281422	+	164.12	Intergenic	(CCCTAA)n|Simple_repeat|Simple_repeat	-15622	NM_001163031	26364	Mm.334648	NM_001163029	ENSMUSG00000002885	Cd97	AA409984|TM7LN1	CD97 antigen	protein-coding	301.87	97.18	no
MACS_peak_775	chr12	106762427	106763559	+	67.77	Intergenic	(CCCTAA)n|Simple_repeat|Simple_repeat	11350	NR_102381	104932	Mm.274150	NR_102381		AU015791	-	expressed sequence AU015791	miscRNA	296.6	95.37	no
MACS_peak_659	chr12	16754386	16755223	+	69.26	intron (NM_001252071, intron 1 of 32)	intron (NM_001252071, intron 1 of 32)	9241	NM_001252071	268527	Mm.490218	NM_001252071	ENSMUSG00000036523	Greb1	5730583K22Rik|9130004E13|AF180470|AU023194|mKIAA0575	gene regulated by estrogen in breast cancer protein	protein-coding	268.65	88.71	no
MACS_peak_2189	chr4	31280906	31281827	+	168.01	Intergenic	(CCCTAA)n|Simple_repeat|Simple_repeat	689620	NR_040655	75332	Mm.108636	NR_040655		4930556G01Rik	-	RIKEN cDNA 4930556G01 gene	miscRNA	277.61	88.25	no
MACS_peak_2968	chr8	36197430	36198571	+	54.05	Intergenic	(TTAGGG)n|Simple_repeat|Simple_repeat	-169256	NM_175091	21951	Mm.88364	NM_175091	ENSMUSG00000031529	Tnks	4930554K12Rik|AI662855|ARTD5|C86528|D130072O21Rik|TANK1|mTNKS1	tankyrase, TRF1-interacting ankyrin-related ADP-ribose polymerase	protein-coding	268.12	85.22	no
MACS_peak_2424	chr5	80929351	80930465	+	65.17	Intergenic	(CCCTAA)n|Simple_repeat|Simple_repeat	-520710	NM_198702	319387	Mm.461016	NM_198702	ENSMUSG00000037605	Lphn3	5430402I23Rik|CIRL-3|D130075K09Rik|Gm1379|LEC3|mKIAA0768	latrophilin 3	protein-coding	225.94	82.65	no
MACS_peak_689	chr12	42241201	42242289	+	63.21	intron (NM_053122, intron 4 of 6)	(CCCTAA)n|Simple_repeat|Simple_repeat	-29101	NM_010733	16981	Mm.39913	NM_001271708	ENSMUSG00000036295	Lrrn3	NLRR-3	leucine rich repeat protein 3, neuronal	protein-coding	238.33	79.02	no
MACS_peak_1464	chr17	68090172	68091409	+	62.62	intron (NM_008480, intron 5 of 62)	(CCCTAA)n|Simple_repeat|Simple_repeat	44185	NM_008480	16772	Mm.303386	NM_008480	ENSMUSG00000032796	Lama1	AA408497|Lama	laminin, alpha 1	protein-coding	225.68	77.96	no
MACS_peak_2614	chr6	56183381	56184111	+	75.04	intron (NM_001159956, intron 1 of 16)	intron (NM_001159956, intron 1 of 16)	128640	NM_001159952	18575	Mm.5145	NM_001025568	ENSMUSG00000004347	Pde1c	-	phosphodiesterase 1C	protein-coding	243.08	75.54	no
MACS_peak_2341	chr4	152526852	152527775	+	172.97	Intergenic	(TTAGGG)n|Simple_repeat|Simple_repeat	329626	NM_001099299	230959	Mm.318874	NM_001099299	ENSMUSG00000039546	Ajap1	Gm573	adherens junction associated protein 1	protein-coding	240.97	73.87	no
PU1 DATASET:
PeakID	Chr	Start	End	Strand	Peak Score	Annotation	Detailed Annotation	Distance to TSS	Nearest PromoterID	Entrez ID	Nearest Unigene	Nearest Refseq	Nearest Ensembl	Gene Name	Gene Alias	Gene Description	Gene Type	WT-Normalized tag counts	KO-Normalized tag counts	Hyper-ChIPable
MACS_peak_49594	chr7	38973855	38975276	+	3100	intron (NM_001085385, intron 2 of 3)	intron (NM_001085385, intron 2 of 3)	5759	NM_028166	72244	Mm.187554	NM_001085385		1600014C10Rik	AI428873	RIKEN cDNA 1600014C10 gene	protein-coding	2920.04	47.33	no
MACS_peak_1601	chr1	85304901	85305625	+	3100	Intergenic	Intergenic	-38122	NM_001037909	620078	Mm.461248	NM_001037909	ENSMUSG00000052477	C130026I21Rik	4930565N07Rik|OTTMUSG00000029174	RIKEN cDNA C130026I21 gene	protein-coding	1639.06	19.59	no
MACS_peak_57695	chr9	123832396	123834112	+	3100	Intergenic	Intergenic	-3606	NM_009878	12581	Mm.29020	NM_009878	ENSMUSG00000096472	Cdkn2d	INK4d|p19|p19INK4d	cyclin-dependent kinase inhibitor 2D (p19, inhibits CDK4)	protein-coding	1893.82	17.95	no
MACS_peak_22949	chr16	48833537	48834339	+	3100	Intergenic	Intergenic	-8727	NM_020509	57262	Mm.441868	NM_020509	ENSMUSG00000061100	Retnla	1810019L16Rik|Fizz-1|Fizz1|HIMF|RELM-alpha|RELMa|RELMalpha|Xcp2	resistin like alpha	protein-coding	1417.96	11.43	no
MACS_peak_23502	chr16	89718693	89719226	+	3100	Intergenic	Intergenic	99638	NM_001145887	21844	Mm.310902	NM_001145886	ENSMUSG00000002489	Tiam1	AI847750|D16Ium10|D16Ium10e	T cell lymphoma invasion and metastasis 1	protein-coding	1574.18	8.16	no
MACS_peak_20482	chr15	73426094	73427289	+	3100	intron (NM_001033219, intron 2 of 7)	intron (NM_001033219, intron 2 of 7)	265	NM_001168255	106068	Mm.212813	NM_001033219	ENSMUSG00000079020	Slc45a4	9330175B01Rik|AW552276	solute carrier family 45, member 4	protein-coding	1557.35	8.16	no
MACS_peak_1564	chr1	85029718	85030722	+	3100	Intergenic	Intergenic	76208	NM_213615	381287	Mm.487565	NM_213615	ENSMUSG00000089844	A530032D15Rik	Gm1888	RIKEN cDNA A530032D15Rik gene	protein-coding	1530.92	8.16	no
MACS_peak_26658	chr18	11416196	11416900	+	3100	Intergenic	MYSERV16_I-int|LTR|ERVK	364040	NM_010258	14465	Mm.329287	NM_010258	ENSMUSG00000005836	Gata6	AA410133|GATA-6	GATA binding protein 6	protein-coding	2369.67	6.53	no
MACS_peak_4360	chr10	5744196	5745534	+	3100	Intergenic	Intergenic	-10370	NM_007956	13982	Mm.489063	NM_007956	ENSMUSG00000019768	Esr1	AA420328|AU041214|ER-alpha|ER[a]|ERa|ERalpha|ESR|Estr|Estra|Nr3a1	estrogen receptor 1 (alpha)	protein-coding	2316.8	6.53	no
MACS_peak_5443	chr10	42720450	42721283	+	3100	Intergenic	Intergenic	140548	NM_172938	268297	Mm.98731	NM_172938	ENSMUSG00000044770	Scml4	9330161D17|mFLJ00197	sex comb on midleg-like 4 (Drosophila)	protein-coding	1881.8	6.53	no
MACS_peak_32009	chr2	60126450	60127951	+	3100	Intergenic	Intergenic	-4725	NM_025422	66205	Mm.227281	NM_025422	ENSMUSG00000060703	Cd302	1110055L24Rik|AI159627	CD302 antigen	protein-coding	2295.17	3.26	no
MACS_peak_36295	chr3	60272383	60273672	+	3100	Intergenic	Intergenic	-3725	NM_001253713	56758	Mm.255723	NM_001253708	ENSMUSG00000027763	Mbnl1	Mbnl|mKIAA0428	muscleblind-like 1 (Drosophila)	protein-coding	2268.74	3.26	no
MACS_peak_28866	chr19	16089450	16090630	+	3100	Intergenic	Intergenic	30475	NR_045355	100502653	Mm.149980	NR_045355	ENSMUSG00000097557	C130060C02Rik	-	RIKEN cDNA C130060C02 gene	miscRNA	2203.85	3.26	no
MACS_peak_41217	chr4	132148671	132149314	+	3100	Intergenic	Intergenic	29010	NM_001081211	19204	Mm.89389	NM_001081211		Ptafr	PAFR	platelet-activating factor receptor	protein-coding	1554.95	3.26	no
MACS_peak_51964	chr7	147437186	147437826	+	3100	intron (NM_175533, intron 3 of 4)	MTD|LTR|MaLR	4226	NM_001128145	244234	Mm.85125	NM_001128145	ENSMUSG00000054672	5830411N06Rik	Scart2	RIKEN cDNA 5830411N06 gene	protein-coding	1506.88	3.26	no
MACS_peak_35376	chr2	181170897	181171467	+	3100	intron (NM_028125, intron 1 of 2)	intron (NM_028125, intron 1 of 2)	-12089	NM_027656	72147	Mm.486504	NM_027656	ENSMUSG00000027583	Zbtb46	2610019F01Rik|4933406L05Rik|BZEL|Btbd4	zinc finger and BTB domain containing 46	protein-coding	1446.8	3.26	no
MACS_peak_52970	chr8	46500225	46501050	+	3100	Intergenic	Intergenic	-4744	NM_126166	142980	Mm.33874	NM_126166	ENSMUSG00000031639	Tlr3	AI957183	toll-like receptor 3	protein-coding	1437.19	3.26	no
MACS_peak_39843	chr4	94772501	94773361	+	3100	Intergenic	Intergenic	-54018	NM_010591	16476	Mm.275071	NM_010591	ENSMUSG00000052684	Jun	AP-1|Junc|c-jun	Jun oncogene	protein-coding	2473.02	1.63	no
MACS_peak_40661	chr4	118799717	118800290	+	3100	intron (NM_011400, intron 2 of 9)	intron (NM_011400, intron 2 of 9)	18653	NM_011400	20525	Mm.21002	NM_011400	ENSMUSG00000028645	Slc2a1	Glut-1|Glut1	solute carrier family 2 (facilitated glucose transporter), member 1	protein-coding	2304.78	1.63	no
MACS_peak_35165	chr2	172226456	172227041	+	3100	intron (NM_001276423, intron 1 of 5)	intron (NM_001276423, intron 1 of 5)	7454	NM_001276423	320664	Mm.210195	NM_001033538	ENSMUSG00000074570	Cass4	F730031O20Rik	Cas scaffolding protein family member 4	protein-coding	2153.38	1.63	no
MACS_peak_35037	chr2	167750253	167752038	+	3100	Intergenic	MIR|SINE|MIR	-6682	NM_011201	19246	Mm.277916	NM_011201	ENSMUSG00000027540	Ptpn1	PTP-1B|PTP-HA2|PTP1B	protein tyrosine phosphatase, non-receptor type 1	protein-coding	2074.07	1.63	no
MACS_peak_34791	chr2	164768174	164769090	+	3100	Intergenic	Intergenic	-5119	NM_013599	17395	Mm.4406	NM_013599	ENSMUSG00000017737	Mmp9	AW743869|B/MMP9|Clg4b|MMP-9|pro-MMP-9	matrix metallopeptidase 9	protein-coding	1766.44	1.63	no
MACS_peak_4337	chr10	4846105	4846736	+	3100	intron (NM_153399, intron 2 of 31)	RMER10A|LTR|ERVL	50571	NM_153399	64009	Mm.331626	NM_001079686	ENSMUSG00000019769	Syne1	8B|A330049M09Rik|BE692247|C130039F11Rik|CPG2|Myne1|mKIAA1756	spectrin repeat containing, nuclear envelope 1	protein-coding	1754.42	1.63	no
MACS_peak_22950	chr16	48864998	48865619	+	3100	Intergenic	Intergenic	-7413	NM_181596	245195	Mm.231288	NM_181596	ENSMUSG00000022651	Retnlg	Fizz3|Relmg|Xcp1	resistin like gamma	protein-coding	1735.2	1.63	no
MACS_peak_29595	chr19	34590068	34590839	+	3100	intron (NM_001111100, intron 3 of 9)	intron (NM_001111100, intron 3 of 9)	11511	NM_021460	16889	Mm.157545	NM_001111100	ENSMUSG00000024781	Lipa	AA960673|Lal|Lip-1|Lip1	lysosomal acid lipase A	protein-coding	1696.74	1.63	no
